# Supplementary material for: (E)-2,2′-[3-(2-Nitro­phen­yl)prop-2-ene-1,1-di­yl]bis­(3-hy­droxy-5,5-dimethyl­cyclo­hex-2-en-1-one)
Source: Acta Crystallogr Sect E Struct Rep Online. 2011 Nov 2;67(Pt 12):o3153. doi: 10.1107/S1600536811043686 (PMC3238826; doi:10.1107/S1600536811043686)
Supplement: Supplementary file 1 [file e-67-o3153-sup1.cif]

##############################################################################
#                                                                            #
# This CIF contains the data in a paper accepted for publication in          #
# Acta Crystallographica Section E. It conforms to the requirements of       #
# Notes for Authors for Acta Crystallographica Section E, and has been       #
# peer reviewed under the auspices of the IUCr Commission on Journals.       #
#                                                                            #
# Full details of the Crystallographic Information File format               #
# are given in the paper "The Crystallographic Information File (CIF):       #
# a New Standard Archive File for Crystallography" by S. R. Hall, F. H.      #
# Allen and I. D. Brown [Acta Cryst. (1991), A47, 655-685].                  #
#                                                                            #
# The current version of the core CIF dictionary is obtainable from          #
# ftp://ftp.iucr.org/pub/cif_core.dic.                                       #
#                                                                            #
# Software is freely available for graphical display of the structure(s)     #
# in this CIF. For information consult the CIF software page                 #
# http://www.iucr.org/resources/cif/software.                                #
#                                                                            #
# This file may be used for bona fide research purposes within the           #
# scientific community so long as proper attribution is given to the journal # 
# article from which it was obtained.                                        #
#                                                                            #
##############################################################################
data_global
_audit_creation_method     'by CrystalStructure 4.0'
_journal_date_recd_electronic     2011-10-08
_journal_date_accepted     2011-10-21
_journal_name_full     'Acta Crystallographica, Section E'
_journal_year     2011
_journal_volume     67
_journal_issue     12
_journal_page_first     o3153
_journal_page_last     o3153
_journal_paper_category     QO
_journal_coeditor_code     CV5170
_publ_contact_author_name     'JaeKyun Lee'
_publ_contact_author_address
;
Center for Neuro-Medicine
KIST
Republic of Korea
;
_publ_contact_author_email     j9601@kist.re.kr
_publ_contact_author_fax     '+82-2-958-5189'
_publ_contact_author_phone     '+82-2-958-6780'
_publ_section_title
;\
(<i>E</i>)-2,2'-[3-(2-Nitrophenyl)prop-2-ene-1,1-diyl]bis(3-hydroxy-5,5-\
dimethylcyclohex-2-en-1-one)
;
loop_
    _publ_author_name
    _publ_author_address
    'Joo Hwan Cha'
;
Advanced Analysis Center
Korea Institute of Science and Technology
Hwarangro 14-gil
Seongbuk-gu
Seoul 136-791
Republic of Korea
;
    'Young Hee Kim'
;
Center for Neuro-Medicine
Korea Institute of Science and Technology
Hwarangro 14-gil
Seongbuk-gu
Seoul 136-791
Republic of Korea
;
    'Sun-Joon Min'
;
Center for Neuro-Medicine
Korea Institute of Science and Technology
Hwarangro 14-gil
Seongbuk-gu
Seoul 136-791
Republic of Korea
;
    'Yong Seo Cho'
;
Center for Neuro-Medicine
Korea Institute of Science and Technology
Hwarangro 14-gil
Seongbuk-gu
Seoul 136-791
Republic of Korea
;
    'Jae Kyun Lee'
;
Center for Neuro-Medicine
Korea Institute of Science and Technology
Hwarangro 14-gil
Seongbuk-gu
Seoul 136-791
Republic of Korea
;
data_I
_chemical_name_systematic
;
(<i>E</i>)-2,2'-[3-(2-Nitrophenyl)prop-2-ene-1,1-diyl]bis(3-hydroxy-5,5-
dimethylcyclohex-2-en-1-one)
;
_chemical_formula_moiety     'C25 H29 N O6'
_chemical_formula_sum     'C25 H29 N O6'
_chemical_formula_iupac     'C25 H29 N O6'
_chemical_formula_weight     439.51
_chemical_melting_point     ?
_symmetry_cell_setting     triclinic
_symmetry_space_group_name_H-M     'P -1'
_symmetry_space_group_name_Hall     '-P 1'
loop_
    _symmetry_equiv_pos_site_id
    _symmetry_equiv_pos_as_xyz
    1 '+x,+y,+z'
    2 '-x,-y,-z'
_cell_length_a     9.8306(14)
_cell_length_b     11.0841(14)
_cell_length_c     11.9602(13)
_cell_angle_alpha     69.601(3)
_cell_angle_beta     79.867(4)
_cell_angle_gamma     72.588(4)
_cell_volume     1161.8(3)
_cell_formula_units_Z     2
_cell_measurement_reflns_used     5247
_cell_measurement_theta_min     3.13
_cell_measurement_theta_max     27.49
_cell_measurement_temperature     298
_exptl_crystal_description     block
_exptl_crystal_colour     colourless
_exptl_crystal_size_max     0.200
_exptl_crystal_size_mid     0.100
_exptl_crystal_size_min     0.100
_exptl_crystal_density_diffrn     1.256
_exptl_crystal_density_meas     ?
_exptl_crystal_density_method     'not measured'
_exptl_crystal_F_000     468.00
_exptl_absorpt_coefficient_mu     0.089
_exptl_absorpt_correction_type     multi-scan
_exptl_absorpt_process_details     '(ABSCOR; Rigaku, 1995)'
_exptl_absorpt_correction_T_min     0.657
_exptl_absorpt_correction_T_max     0.991
_diffrn_ambient_temperature     298
_diffrn_radiation_type     'Mo K\a'
_diffrn_radiation_wavelength     0.71075
_diffrn_measurement_device_type     'Rigaku R-AXIS RAPID'
_diffrn_measurement_method     \w
_diffrn_detector_area_resol_mean     10.000
_diffrn_reflns_number     9400
_diffrn_reflns_av_R_equivalents     0.0623
_diffrn_reflns_theta_max     25.25
_diffrn_reflns_theta_full     25.25
_diffrn_measured_fraction_theta_max     0.996
_diffrn_measured_fraction_theta_full     0.996
_diffrn_reflns_limit_h_min     -11
_diffrn_reflns_limit_h_max     11
_diffrn_reflns_limit_k_min     -13
_diffrn_reflns_limit_k_max     13
_diffrn_reflns_limit_l_min     -14
_diffrn_reflns_limit_l_max     13
_diffrn_standards_number     0
_diffrn_standards_interval_count     .
_diffrn_standards_decay_%     ?
_refine_special_details
;
Refinement was performed using all reflections. The weighted <i>R</i>-factor
(<i>wR</i>) and goodness of fit (<i>S</i>) are based on <i>F</i>^2^.
<i>R</i>-factor (gt) are based on <i>F</i>. The threshold expression of
<i>F</i>^2^ > 2.0 \s(<i>F</i>^2^) is used only for calculating <i>R</i>-factor
(gt).
;
_reflns_number_total     4194
_reflns_number_gt     1687
_reflns_threshold_expression     F^2^>2\s(F^2^)
_refine_ls_structure_factor_coef     Fsqd
_refine_ls_R_factor_gt     0.0638
_refine_ls_wR_factor_ref     0.1907
_refine_ls_goodness_of_fit_ref     0.991
_refine_ls_number_reflns     4194
_refine_ls_number_parameters     313
_refine_ls_number_restraints     336
_refine_ls_hydrogen_treatment     constr
_refine_ls_weighting_scheme     calc
_refine_ls_weighting_details
                    'w = 1/[\s^2^(Fo^2^)+(0.0813P)^2^] where P=(Fo^2^+2Fc^2^)/3'
_atom_sites_solution_hydrogens     geom
_atom_sites_solution_primary     direct
_atom_sites_solution_secondary     difmap
_refine_ls_shift/su_max     0.000
_refine_diff_density_max     0.380
_refine_diff_density_min     -0.450
_refine_ls_extinction_method     none
_refine_ls_extinction_coef     ?
loop_
    _atom_type_symbol
    _atom_type_description
    _atom_type_scat_dispersion_real
    _atom_type_scat_dispersion_imag
    _atom_type_scat_source
    'C' 'C' 0.0033 0.0016
;
International Tables for Crystallography
(1992, Vol. C, Tables 4.2.6.8 and 6.1.1.4)
;
    'H' 'H' 0.0000 0.0000
;
International Tables for Crystallography
(1992, Vol. C, Table 6.1.1.4)
;
    'N' 'N' 0.0061 0.0033
;
International Tables for Crystallography
(1992, Vol. C, Tables 4.2.6.8 and 6.1.1.4)
;
    'O' 'O' 0.0106 0.0060
;
International Tables for Crystallography
(1992, Vol. C, Tables 4.2.6.8 and 6.1.1.4)
;
_computing_data_collection     'RAPID AUTO (Rigaku, 2006)'
_computing_cell_refinement     'RAPID AUTO (Rigaku, 2006)'
_computing_data_reduction     'RAPID AUTO (Rigaku, 2006)'
_computing_structure_solution     'IL MILIONE (Burla <i>et al.</i>, 2007)'
_computing_structure_refinement     'SHELXL97 (Sheldrick, 2008)'
_computing_molecular_graphics     'CrystalStructure (Rigaku, 2010)'
_computing_publication_material     'CrystalStructure (Rigaku, 2010)'
loop_
    _atom_site_type_symbol
    _atom_site_label
    _atom_site_fract_x
    _atom_site_fract_y
    _atom_site_fract_z
    _atom_site_U_iso_or_equiv
    _atom_site_adp_type
    _atom_site_calc_flag
    _atom_site_refinement_flags
    _atom_site_occupancy
    _atom_site_symmetry_multiplicity
    _atom_site_disorder_assembly
    _atom_site_disorder_group
    O O1 0.2599(4) 0.9448(3) 0.8416(3) 0.0738(9) Uani d . 1.0 2 . .
    O O2 0.2544(4) 0.9495(3) 0.4491(2) 0.0659(8) Uani d . 1.0 2 . .
    O O3 0.3523(3) 0.6854(3) 0.9110(2) 0.0645(8) Uani d . 1.0 2 . .
    O O4 0.3900(3) 0.6966(3) 0.5114(2) 0.0673(9) Uani d . 1.0 2 . .
    O O5a 0.8470(8) 0.5275(8) 0.8424(8) 0.112(3) Uani d . 0.544(6) 2 . .
    O O5 1.0123(10) 0.4996(9) 0.8776(5) 0.138(3) Uani d . 0.456(6) 2 . .
    O O6 0.8873(10) 0.5826(9) 0.7438(8) 0.105(3) Uani d . 0.456(6) 2 . .
    O O6a 1.0410(9) 0.5912(8) 0.7656(7) 0.131(3) Uani d . 0.544(6) 2 . .
    N N1 0.9230(6) 0.6001(6) 0.8254(5) 0.0982(14) Uani d . 1.0 2 . .
    C C1 0.7340(5) 0.8011(5) 0.8334(4) 0.0613(10) Uani d . 1.0 2 . .
    C C2 0.8713(5) 0.7226(5) 0.8563(4) 0.0713(11) Uani d . 1.0 2 . .
    C C3 0.9652(6) 0.7558(6) 0.9076(5) 0.0960(15) Uani d . 1.0 2 . .
    C C4 0.9227(7) 0.8681(6) 0.9389(5) 0.0977(16) Uani d . 1.0 2 . .
    C C5 0.7895(7) 0.9491(6) 0.9180(4) 0.0873(14) Uani d . 1.0 2 . .
    C C6 0.6967(6) 0.9166(5) 0.8660(4) 0.0736(12) Uani d . 1.0 2 . .
    C C7 0.6299(5) 0.7701(4) 0.7807(4) 0.0585(10) Uani d . 1.0 2 . .
    C C8 0.5278(5) 0.8605(4) 0.7170(3) 0.0572(10) Uani d . 1.0 2 . .
    C C9 0.4195(5) 0.8353(4) 0.6577(3) 0.0515(9) Uani d . 1.0 2 . .
    C C10 0.2823(4) 0.9502(4) 0.6418(3) 0.0520(10) Uani d . 1.0 2 . .
    C C11 0.2202(5) 1.0022(4) 0.7372(4) 0.0592(10) Uani d . 1.0 2 . .
    C C12 0.0991(5) 1.1265(4) 0.7155(4) 0.0715(12) Uani d . 1.0 2 . .
    C C13 0.0902(5) 1.2149(4) 0.5852(4) 0.0638(11) Uani d . 1.0 2 . .
    C C14 0.0981(5) 1.1248(4) 0.5111(4) 0.0641(11) Uani d . 1.0 2 . .
    C C15 0.2178(5) 1.0031(4) 0.5369(4) 0.0545(10) Uani d . 1.0 2 . .
    C C16 0.2137(6) 1.2809(5) 0.5453(4) 0.0798(13) Uani d . 1.0 2 . .
    C C17 -0.0503(5) 1.3220(5) 0.5690(5) 0.0851(14) Uani d . 1.0 2 . .
    C C18 0.3973(4) 0.6970(4) 0.7065(3) 0.0487(9) Uani d . 1.0 2 . .
    C C19 0.3753(4) 0.6294(4) 0.8266(3) 0.0520(10) Uani d . 1.0 2 . .
    C C20 0.3741(5) 0.4871(4) 0.8725(4) 0.0613(11) Uani d . 1.0 2 . .
    C C21 0.4418(5) 0.4095(4) 0.7843(4) 0.0617(11) Uani d . 1.0 2 . .
    C C22 0.3813(5) 0.4934(4) 0.6638(3) 0.0624(11) Uani d . 1.0 2 . .
    C C23 0.3928(5) 0.6342(4) 0.6216(4) 0.0543(10) Uani d . 1.0 2 . .
    C C24 0.6045(5) 0.3842(5) 0.7714(4) 0.0799(13) Uani d . 1.0 2 . .
    C C25 0.4058(6) 0.2761(4) 0.8278(4) 0.0862(14) Uani d . 1.0 2 . .
    H H2 0.3076 0.8746 0.4732 0.0791 Uiso calc R 1.0 2 . .
    H H3 1.0571 0.7009 0.9204 0.1152 Uiso calc R 1.0 2 . .
    H H3A 0.3452 0.7655 0.8804 0.0774 Uiso calc R 1.0 2 . .
    H H4 0.9847 0.8899 0.9747 0.1172 Uiso calc R 1.0 2 . .
    H H5 0.7607 1.0269 0.9388 0.1048 Uiso calc R 1.0 2 . .
    H H6 0.6059 0.9738 0.8523 0.0883 Uiso calc R 1.0 2 . .
    H H7 0.6365 0.6809 0.7931 0.0702 Uiso calc R 1.0 2 . .
    H H8 0.5213 0.9489 0.7074 0.0686 Uiso calc R 1.0 2 . .
    H H9 0.4624 0.8426 0.5759 0.0618 Uiso calc R 1.0 2 . .
    H H12A 0.1087 1.1783 0.7630 0.0858 Uiso calc R 1.0 2 . .
    H H12B 0.0099 1.1010 0.7436 0.0858 Uiso calc R 1.0 2 . .
    H H14A 0.0090 1.0990 0.5261 0.0769 Uiso calc R 1.0 2 . .
    H H14B 0.1079 1.1751 0.4269 0.0769 Uiso calc R 1.0 2 . .
    H H16A 0.3028 1.2136 0.5566 0.0957 Uiso calc R 1.0 2 . .
    H H16B 0.2067 1.3379 0.5920 0.0957 Uiso calc R 1.0 2 . .
    H H16C 0.2096 1.3328 0.4623 0.0957 Uiso calc R 1.0 2 . .
    H H17A -0.0528 1.3823 0.6111 0.1021 Uiso calc R 1.0 2 . .
    H H17B -0.1284 1.2813 0.6001 0.1021 Uiso calc R 1.0 2 . .
    H H17C -0.0585 1.3702 0.4854 0.1021 Uiso calc R 1.0 2 . .
    H H20A 0.2759 0.4815 0.8944 0.0735 Uiso calc R 1.0 2 . .
    H H20B 0.4247 0.4447 0.9447 0.0735 Uiso calc R 1.0 2 . .
    H H22A 0.4313 0.4511 0.6041 0.0749 Uiso calc R 1.0 2 . .
    H H22B 0.2813 0.4942 0.6698 0.0749 Uiso calc R 1.0 2 . .
    H H24A 0.6449 0.3322 0.7184 0.0959 Uiso calc R 1.0 2 . .
    H H24B 0.6413 0.3368 0.8484 0.0959 Uiso calc R 1.0 2 . .
    H H24C 0.6295 0.4678 0.7393 0.0959 Uiso calc R 1.0 2 . .
    H H25A 0.4466 0.2235 0.9025 0.1035 Uiso calc R 1.0 2 . .
    H H25B 0.4442 0.2304 0.7697 0.1035 Uiso calc R 1.0 2 . .
    H H25C 0.3038 0.2899 0.8388 0.1035 Uiso calc R 1.0 2 . .
loop_
    _atom_site_aniso_label
    _atom_site_aniso_U_11
    _atom_site_aniso_U_22
    _atom_site_aniso_U_33
    _atom_site_aniso_U_12
    _atom_site_aniso_U_13
    _atom_site_aniso_U_23
    O1 0.089(3) 0.073(2) 0.0583(16) -0.0081(17) -0.0155(15) -0.0260(14)
    O2 0.080(3) 0.0581(18) 0.0631(16) -0.0145(16) -0.0197(14) -0.0191(13)
    O3 0.077(2) 0.0698(18) 0.0545(14) -0.0182(15) -0.0097(13) -0.0274(13)
    O4 0.089(3) 0.0627(18) 0.0494(15) -0.0097(16) -0.0154(14) -0.0203(13)
    O5a 0.087(5) 0.107(5) 0.152(5) -0.002(4) -0.028(5) -0.065(4)
    O5 0.111(6) 0.122(5) 0.174(6) 0.009(5) -0.060(5) -0.047(5)
    O6 0.092(5) 0.112(5) 0.122(5) -0.004(4) -0.029(5) -0.058(4)
    O6a 0.094(5) 0.141(5) 0.130(5) 0.007(4) 0.002(4) -0.044(4)
    N1 0.069(3) 0.109(4) 0.116(3) 0.001(3) -0.028(3) -0.045(3)
    C1 0.061(3) 0.072(3) 0.059(2) -0.027(2) -0.0112(19) -0.0192(19)
    C2 0.056(3) 0.095(3) 0.071(3) -0.025(3) -0.016(2) -0.027(3)
    C3 0.065(4) 0.134(5) 0.104(4) -0.036(3) -0.023(3) -0.038(3)
    C4 0.092(4) 0.131(5) 0.098(4) -0.058(4) -0.020(3) -0.037(3)
    C5 0.102(4) 0.100(4) 0.085(3) -0.050(3) -0.014(3) -0.035(3)
    C6 0.082(4) 0.081(3) 0.070(3) -0.031(3) -0.016(3) -0.027(3)
    C7 0.060(3) 0.058(3) 0.064(3) -0.016(2) -0.0126(19) -0.0224(19)
    C8 0.060(3) 0.056(3) 0.062(3) -0.017(2) -0.0105(19) -0.0217(18)
    C9 0.053(3) 0.055(2) 0.0522(19) -0.0146(18) -0.0094(17) -0.0205(16)
    C10 0.051(3) 0.049(3) 0.063(2) -0.0131(18) -0.0088(18) -0.0229(17)
    C11 0.057(3) 0.057(3) 0.067(3) -0.013(2) -0.008(2) -0.0240(19)
    C12 0.069(3) 0.060(3) 0.082(3) -0.006(2) -0.001(2) -0.030(2)
    C13 0.054(3) 0.056(3) 0.081(3) -0.0065(19) -0.014(2) -0.0239(18)
    C14 0.061(3) 0.056(3) 0.076(3) -0.013(2) -0.023(2) -0.0152(19)
    C15 0.058(3) 0.047(3) 0.064(2) -0.0163(19) -0.0136(18) -0.0179(18)
    C16 0.077(4) 0.066(3) 0.104(3) -0.025(3) -0.014(3) -0.028(3)
    C17 0.073(4) 0.069(3) 0.110(4) -0.003(3) -0.018(3) -0.031(3)
    C18 0.050(3) 0.048(2) 0.0515(19) -0.0115(18) -0.0107(17) -0.0183(16)
    C19 0.049(3) 0.056(3) 0.056(2) -0.0114(19) -0.0090(17) -0.0224(17)
    C20 0.064(3) 0.060(3) 0.060(2) -0.017(2) -0.0070(19) -0.0177(18)
    C21 0.071(3) 0.049(2) 0.064(2) -0.012(2) -0.0081(19) -0.0177(17)
    C22 0.074(3) 0.060(3) 0.059(2) -0.018(3) -0.009(2) -0.0244(18)
    C23 0.058(3) 0.053(3) 0.058(2) -0.0104(19) -0.0155(18) -0.0219(17)
    C24 0.079(4) 0.075(3) 0.078(3) -0.006(3) -0.008(3) -0.026(3)
    C25 0.111(4) 0.061(3) 0.087(3) -0.023(3) -0.006(3) -0.022(3)
_geom_special_details
;
All e.s.d.'s (except the e.s.d. in the dihedral angle between two l.s. planes)
are estimated using the full covariance matrix. The cell e.s.d.'s are taken
into account individually in the estimation of e.s.d.'s in distances, angles
and torsion angles; correlations between e.s.d.'s in cell parameters are only
used when they are defined by crystal symmetry. An approximate (isotropic)
treatment of cell e.s.d.'s is used for estimating e.s.d.'s involving l.s.
planes.
;
loop_
    _geom_bond_atom_site_label_1
    _geom_bond_atom_site_label_2
    _geom_bond_site_symmetry_1
    _geom_bond_site_symmetry_2
    _geom_bond_distance
    _geom_bond_publ_flag
    O1 C11 . . 1.259(5) no
    O2 C15 . . 1.327(6) no
    O3 C19 . . 1.315(6) no
    O4 C23 . . 1.257(4) no
    O5a N1 . . 1.199(12) no
    O5 N1 . . 1.235(9) no
    O6 N1 . . 1.186(14) no
    O6a N1 . . 1.247(10) no
    N1 C2 . . 1.453(9) no
    C1 C2 . . 1.384(6) no
    C1 C6 . . 1.394(8) no
    C1 C7 . . 1.467(8) no
    C2 C3 . . 1.387(10) no
    C3 C4 . . 1.350(10) no
    C4 C5 . . 1.355(8) no
    C5 C6 . . 1.379(10) no
    C7 C8 . . 1.314(5) no
    C8 C9 . . 1.515(7) no
    C9 C10 . . 1.540(5) no
    C9 C18 . . 1.507(6) no
    C10 C11 . . 1.419(6) no
    C10 C15 . . 1.365(6) no
    C11 C12 . . 1.503(5) no
    C12 C13 . . 1.526(6) no
    C13 C14 . . 1.529(8) no
    C13 C16 . . 1.524(8) no
    C13 C17 . . 1.519(6) no
    C14 C15 . . 1.478(5) no
    C18 C19 . . 1.381(5) no
    C18 C23 . . 1.430(7) no
    C19 C20 . . 1.482(6) no
    C20 C21 . . 1.529(6) no
    C21 C22 . . 1.528(5) no
    C21 C24 . . 1.528(7) no
    C21 C25 . . 1.514(7) no
    C22 C23 . . 1.497(6) no
    O2 H2 . . 0.820 no
    O3 H3A . . 0.820 no
    C3 H3 . . 0.930 no
    C4 H4 . . 0.930 no
    C5 H5 . . 0.930 no
    C6 H6 . . 0.930 no
    C7 H7 . . 0.930 no
    C8 H8 . . 0.930 no
    C9 H9 . . 0.980 no
    C12 H12A . . 0.970 no
    C12 H12B . . 0.970 no
    C14 H14A . . 0.970 no
    C14 H14B . . 0.970 no
    C16 H16A . . 0.960 no
    C16 H16B . . 0.960 no
    C16 H16C . . 0.960 no
    C17 H17A . . 0.960 no
    C17 H17B . . 0.960 no
    C17 H17C . . 0.960 no
    C20 H20A . . 0.970 no
    C20 H20B . . 0.970 no
    C22 H22A . . 0.970 no
    C22 H22B . . 0.970 no
    C24 H24A . . 0.960 no
    C24 H24B . . 0.960 no
    C24 H24C . . 0.960 no
    C25 H25A . . 0.960 no
    C25 H25B . . 0.960 no
    C25 H25C . . 0.960 no
loop_
    _geom_contact_atom_site_label_1
    _geom_contact_atom_site_label_2
    _geom_contact_distance
    _geom_contact_site_symmetry_1
    _geom_contact_site_symmetry_2
    _geom_contact_publ_flag
    O1 O3 2.611(4) . . no
    O1 C8 2.855(5) . . no
    O1 C9 2.878(5) . . no
    O1 C15 3.549(5) . . no
    O1 C18 3.476(5) . . no
    O1 C19 3.396(5) . . no
    O2 O4 2.617(4) . . no
    O2 C9 2.908(5) . . no
    O2 C18 3.528(4) . . no
    O2 C23 3.381(4) . . no
    O3 C7 3.126(5) . . no
    O3 C8 3.095(5) . . no
    O3 C9 2.970(4) . . no
    O3 C10 3.527(4) . . no
    O3 C11 3.387(4) . . no
    O4 C9 2.799(6) . . no
    O4 C10 3.485(6) . . no
    O4 C15 3.406(5) . . no
    O4 C19 3.564(5) . . no
    O5a C1 2.871(10) . . no
    O5a C3 3.438(13) . . no
    O5a C7 2.840(8) . . no
    O5a C24 3.584(12) . . no
    O5 C1 3.569(9) . . no
    O5 C3 2.877(13) . . no
    O6 C1 2.889(11) . . no
    O6 C3 3.485(15) . . no
    O6 C7 2.832(10) . . no
    O6a C1 3.380(9) . . no
    O6a C3 2.769(12) . . no
    N1 C7 2.954(7) . . no
    C1 C4 2.808(10) . . no
    C2 C5 2.714(9) . . no
    C3 C6 2.724(7) . . no
    C6 C8 2.958(8) . . no
    C7 C18 2.998(7) . . no
    C7 C19 3.201(7) . . no
    C8 C11 2.973(6) . . no
    C8 C19 3.129(7) . . no
    C10 C13 2.896(5) . . no
    C10 C16 3.327(6) . . no
    C10 C19 3.413(5) . . no
    C10 C23 3.424(6) . . no
    C11 C14 2.865(6) . . no
    C11 C16 3.131(6) . . no
    C11 C18 3.425(6) . . no
    C12 C15 2.828(7) . . no
    C15 C16 3.103(7) . . no
    C15 C18 3.409(5) . . no
    C18 C21 2.908(6) . . no
    C18 C24 3.350(6) . . no
    C19 C22 2.832(7) . . no
    C19 C24 3.156(6) . . no
    C20 C23 2.877(5) . . no
    C23 C24 3.101(5) . . no
    O1 C4 3.564(8) . 1_455 no
    O1 C5 3.378(7) . 2_677 no
    O2 C1 3.552(4) . 2_676 no
    O2 C6 3.540(5) . 2_676 no
    O2 C8 3.355(6) . 2_676 no
    O4 C22 3.530(5) . 2_666 no
    O5 O5 2.898(10) . 2_767 no
    O5 N1 3.447(9) . 2_767 no
    O5 C2 3.411(8) . 2_767 no
    O5 C3 3.068(9) . 2_767 no
    O5 C20 3.509(12) . 1_655 no
    O6 C16 3.449(11) . 2_676 no
    O6a C20 3.446(10) . 1_655 no
    O6a C22 3.342(9) . 1_655 no
    N1 O5 3.447(9) . 2_767 no
    C1 O2 3.552(4) . 2_676 no
    C2 O5 3.411(8) . 2_767 no
    C3 O5 3.068(9) . 2_767 no
    C4 O1 3.564(8) . 1_655 no
    C5 O1 3.378(7) . 2_677 no
    C6 O2 3.540(5) . 2_676 no
    C8 O2 3.355(6) . 2_676 no
    C16 O6 3.449(11) . 2_676 no
    C20 O5 3.509(12) . 1_455 no
    C20 O6a 3.446(10) . 1_455 no
    C22 O4 3.530(5) . 2_666 no
    C22 O6a 3.342(9) . 1_455 no
    O1 H3A 1.8342 . . no
    O1 H6 3.5399 . . no
    O1 H8 2.7844 . . no
    O1 H12A 2.5070 . . no
    O1 H12B 2.7319 . . no
    O2 H9 2.5051 . . no
    O2 H14A 2.7026 . . no
    O2 H14B 2.4319 . . no
    O3 H7 2.8942 . . no
    O3 H20A 2.6639 . . no
    O3 H20B 2.4504 . . no
    O4 H2 1.8174 . . no
    O4 H9 2.3403 . . no
    O4 H22A 2.4877 . . no
    O4 H22B 2.7420 . . no
    O5a H7 2.2686 . . no
    O5a H24B 3.3115 . . no
    O5a H24C 2.9790 . . no
    O5 H3 2.6267 . . no
    O6 H7 2.4376 . . no
    O6 H24C 3.1729 . . no
    O6a H3 2.5921 . . no
    N1 H3 2.5641 . . no
    N1 H7 2.7408 . . no
    C1 H3 3.2634 . . no
    C1 H5 3.2605 . . no
    C1 H8 2.5813 . . no
    C2 H4 3.2112 . . no
    C2 H6 3.1880 . . no
    C2 H7 2.7579 . . no
    C3 H5 3.1800 . . no
    C4 H6 3.2011 . . no
    C5 H3 3.1824 . . no
    C6 H4 3.2121 . . no
    C6 H7 3.2603 . . no
    C6 H8 2.6468 . . no
    C7 H3A 2.8506 . . no
    C7 H6 2.6167 . . no
    C7 H9 2.9336 . . no
    C7 H24C 3.5544 . . no
    C8 H3A 2.5711 . . no
    C8 H6 2.6862 . . no
    C9 H2 2.4829 . . no
    C9 H3A 2.5386 . . no
    C9 H7 2.6835 . . no
    C10 H2 2.3880 . . no
    C10 H3A 2.9169 . . no
    C10 H8 2.6008 . . no
    C10 H12A 3.2426 . . no
    C10 H12B 3.0073 . . no
    C10 H14A 2.9856 . . no
    C10 H14B 3.2068 . . no
    C10 H16A 2.7945 . . no
    C11 H3A 2.6463 . . no
    C11 H8 2.8233 . . no
    C11 H9 3.2808 . . no
    C11 H14A 3.2339 . . no
    C11 H16A 2.7944 . . no
    C11 H16B 3.4867 . . no
    C12 H14A 2.7122 . . no
    C12 H14B 3.2924 . . no
    C12 H16A 2.6627 . . no
    C12 H16B 2.7033 . . no
    C12 H16C 3.3288 . . no
    C12 H17A 2.7355 . . no
    C12 H17B 2.6436 . . no
    C12 H17C 3.3293 . . no
    C14 H2 3.0444 . . no
    C14 H12A 3.2916 . . no
    C14 H12B 2.7082 . . no
    C14 H16A 2.6932 . . no
    C14 H16B 3.3344 . . no
    C14 H16C 2.6837 . . no
    C14 H17A 3.3171 . . no
    C14 H17B 2.6918 . . no
    C14 H17C 2.6349 . . no
    C15 H9 2.5344 . . no
    C15 H12B 3.1990 . . no
    C15 H16A 2.7950 . . no
    C15 H16C 3.4246 . . no
    C16 H12A 2.6131 . . no
    C16 H12B 3.3222 . . no
    C16 H14A 3.3289 . . no
    C16 H14B 2.6213 . . no
    C16 H17A 2.6225 . . no
    C16 H17B 3.3104 . . no
    C16 H17C 2.6927 . . no
    C17 H12A 2.7523 . . no
    C17 H12B 2.5912 . . no
    C17 H14A 2.5751 . . no
    C17 H14B 2.7287 . . no
    C17 H16A 3.3107 . . no
    C17 H16B 2.6519 . . no
    C17 H16C 2.6645 . . no
    C18 H2 2.9046 . . no
    C18 H3A 2.3784 . . no
    C18 H7 2.6666 . . no
    C18 H8 3.3684 . . no
    C18 H20A 3.0331 . . no
    C18 H20B 3.2050 . . no
    C18 H22A 3.2670 . . no
    C18 H22B 2.9904 . . no
    C18 H24C 2.8224 . . no
    C19 H7 2.7270 . . no
    C19 H9 3.2664 . . no
    C19 H22B 3.1642 . . no
    C19 H24B 3.4641 . . no
    C19 H24C 2.8724 . . no
    C20 H3A 3.0466 . . no
    C20 H22A 3.3016 . . no
    C20 H22B 2.7055 . . no
    C20 H24A 3.3430 . . no
    C20 H24B 2.6842 . . no
    C20 H24C 2.7197 . . no
    C20 H25A 2.6991 . . no
    C20 H25B 3.3242 . . no
    C20 H25C 2.6521 . . no
    C22 H20A 2.7423 . . no
    C22 H20B 3.2959 . . no
    C22 H24A 2.7098 . . no
    C22 H24B 3.3286 . . no
    C22 H24C 2.6519 . . no
    C22 H25A 3.3247 . . no
    C22 H25B 2.6657 . . no
    C22 H25C 2.6881 . . no
    C23 H2 2.6153 . . no
    C23 H9 2.4571 . . no
    C23 H20A 3.2901 . . no
    C23 H24A 3.4684 . . no
    C23 H24C 2.7518 . . no
    C24 H7 3.4968 . . no
    C24 H20A 3.3332 . . no
    C24 H20B 2.6149 . . no
    C24 H22A 2.6186 . . no
    C24 H22B 3.3259 . . no
    C24 H25A 2.6254 . . no
    C24 H25B 2.6517 . . no
    C24 H25C 3.3017 . . no
    C25 H20A 2.5714 . . no
    C25 H20B 2.7563 . . no
    C25 H22A 2.7239 . . no
    C25 H22B 2.6024 . . no
    C25 H24A 2.6166 . . no
    C25 H24B 2.6679 . . no
    C25 H24C 3.2985 . . no
    H2 H9 1.9955 . . no
    H2 H14A 3.3585 . . no
    H2 H14B 3.2310 . . no
    H3 H4 2.2832 . . no
    H3A H7 2.8629 . . no
    H3A H8 3.0536 . . no
    H3A H9 3.5015 . . no
    H3A H20A 3.3586 . . no
    H3A H20B 3.2391 . . no
    H4 H5 2.2837 . . no
    H5 H6 2.2902 . . no
    H6 H7 3.4744 . . no
    H6 H8 2.1787 . . no
    H7 H8 2.7253 . . no
    H7 H9 3.0610 . . no
    H7 H24C 2.6782 . . no
    H8 H9 2.4936 . . no
    H8 H16A 3.2218 . . no
    H12A H16A 2.8289 . . no
    H12A H16B 2.4577 . . no
    H12A H16C 3.5099 . . no
    H12A H17A 2.6336 . . no
    H12A H17B 2.9976 . . no
    H12B H14A 2.6107 . . no
    H12B H16A 3.5761 . . no
    H12B H16B 3.5225 . . no
    H12B H17A 2.8916 . . no
    H12B H17B 2.3643 . . no
    H12B H17C 3.4639 . . no
    H14A H16C 3.5119 . . no
    H14A H17A 3.4831 . . no
    H14A H17B 2.4259 . . no
    H14A H17C 2.7595 . . no
    H14B H16A 2.8728 . . no
    H14B H16B 3.5081 . . no
    H14B H16C 2.4376 . . no
    H14B H17A 3.5723 . . no
    H14B H17B 3.0739 . . no
    H14B H17C 2.5258 . . no
    H16A H17A 3.5041 . . no
    H16A H17C 3.5631 . . no
    H16B H17A 2.4337 . . no
    H16B H17B 3.5119 . . no
    H16B H17C 2.9736 . . no
    H16C H17A 2.8886 . . no
    H16C H17B 3.5546 . . no
    H16C H17C 2.5226 . . no
    H20A H22B 2.6318 . . no
    H20A H24B 3.4999 . . no
    H20A H25A 2.8273 . . no
    H20A H25B 3.4607 . . no
    H20A H25C 2.3657 . . no
    H20B H24A 3.4986 . . no
    H20B H24B 2.4210 . . no
    H20B H24C 2.8781 . . no
    H20B H25A 2.6110 . . no
    H20B H25C 3.0365 . . no
    H22A H24A 2.4715 . . no
    H22A H24B 3.5179 . . no
    H22A H24C 2.8237 . . no
    H22A H25A 3.5787 . . no
    H22A H25B 2.5392 . . no
    H22A H25C 3.0413 . . no
    H22B H24A 3.5349 . . no
    H22B H24C 3.5669 . . no
    H22B H25A 3.4987 . . no
    H22B H25B 2.8245 . . no
    H22B H25C 2.4356 . . no
    H24A H25A 2.8542 . . no
    H24A H25B 2.4418 . . no
    H24A H25C 3.5079 . . no
    H24B H25A 2.4687 . . no
    H24B H25B 2.9684 . . no
    H24B H25C 3.5347 . . no
    H24C H25A 3.5173 . . no
    H24C H25B 3.5131 . . no
    O1 H4 3.0030 . 1_455 no
    O1 H4 3.5032 . 2_677 no
    O1 H5 2.7182 . 2_677 no
    O2 H6 3.5246 . 2_676 no
    O2 H8 2.8634 . 2_676 no
    O2 H14A 2.7444 . 2_576 no
    O2 H17B 3.4098 . 2_576 no
    O3 H3 2.8403 . 1_455 no
    O3 H20B 2.7509 . 2_667 no
    O3 H24B 2.8118 . 2_667 no
    O4 H16A 3.3391 . 2_676 no
    O4 H17B 3.0090 . 2_576 no
    O4 H17C 3.5422 . 2_576 no
    O4 H22A 2.5841 . 2_666 no
    O4 H24A 2.9628 . 2_666 no
    O4 H25B 3.4027 . 2_666 no
    O5a H3 3.1383 . 2_767 no
    O5a H16C 3.4996 . 2_676 no
    O5a H17A 3.5217 . 1_645 no
    O5a H20A 3.1464 . 2_667 no
    O5a H20B 3.3734 . 2_667 no
    O5 H3 2.7963 . 2_767 no
    O5 H20A 2.5768 . 1_655 no
    O5 H20A 3.5819 . 2_667 no
    O5 H22B 3.2977 . 1_655 no
    O5 H25C 3.1827 . 1_655 no
    O6 H14B 2.7574 . 2_676 no
    O6 H16C 2.5568 . 2_676 no
    O6 H17A 3.0218 . 1_645 no
    O6 H17C 2.9193 . 2_676 no
    O6a H14B 2.9855 . 2_676 no
    O6a H17C 2.8625 . 2_676 no
    O6a H20A 2.7289 . 1_655 no
    O6a H22B 2.5375 . 1_655 no
    O6a H25C 3.4915 . 1_655 no
    N1 H14B 3.1675 . 2_676 no
    N1 H20A 3.4593 . 1_655 no
    N1 H20A 3.5375 . 2_667 no
    C1 H14B 3.1847 . 2_676 no
    C1 H20B 3.5984 . 2_667 no
    C1 H25A 3.3048 . 2_667 no
    C2 H14B 3.1649 . 2_676 no
    C2 H20A 3.4410 . 2_667 no
    C4 H4 3.5792 . 2_777 no
    C4 H12A 3.3911 . 2_677 no
    C4 H12B 3.0445 . 1_655 no
    C4 H25C 3.4784 . 2_667 no
    C5 H12B 3.1658 . 1_655 no
    C5 H25A 3.4201 . 2_667 no
    C5 H25C 3.3856 . 2_667 no
    C6 H25A 2.9999 . 2_667 no
    C6 H25B 3.5538 . 1_565 no
    C6 H25C 3.4738 . 2_667 no
    C7 H14B 3.2878 . 2_676 no
    C7 H16C 3.4424 . 2_676 no
    C7 H20B 3.3819 . 2_667 no
    C9 H16A 3.4547 . 2_676 no
    C11 H4 3.4528 . 1_455 no
    C12 H4 3.5531 . 1_455 no
    C14 H14A 3.1557 . 2_576 no
    C15 H8 3.5347 . 2_676 no
    C15 H14A 3.0848 . 2_576 no
    C16 H9 3.3562 . 2_676 no
    C16 H17A 3.5465 . 2_586 no
    C16 H22A 3.5359 . 1_565 no
    C16 H22B 3.4629 . 1_565 no
    C17 H16B 3.5769 . 2_586 no
    C17 H16C 3.5852 . 2_586 no
    C17 H17A 3.5645 . 2_586 no
    C17 H22B 3.5945 . 2_576 no
    C17 H24A 3.1998 . 1_465 no
    C19 H3 3.0945 . 1_455 no
    C19 H20B 3.3743 . 2_667 no
    C20 H3 3.3994 . 1_455 no
    C20 H20B 3.5822 . 2_667 no
    C22 H16B 3.1583 . 1_545 no
    C22 H17C 3.5747 . 2_576 no
    C22 H22A 3.3566 . 2_666 no
    C23 H22A 3.2143 . 2_666 no
    C24 H17A 3.5690 . 1_645 no
    C24 H17B 3.2147 . 1_645 no
    C25 H6 3.2801 . 1_545 no
    C25 H16B 3.4712 . 1_545 no
    H2 H8 3.0113 . 2_676 no
    H2 H14A 3.0366 . 2_576 no
    H2 H17B 3.2064 . 2_576 no
    H3 O3 2.8403 . 1_655 no
    H3 O5a 3.1383 . 2_767 no
    H3 O5 2.7963 . 2_767 no
    H3 C19 3.0945 . 1_655 no
    H3 C20 3.3994 . 1_655 no
    H3 H3A 3.0433 . 1_655 no
    H3 H20A 2.7926 . 1_655 no
    H3A H3 3.0433 . 1_455 no
    H3A H4 3.5339 . 1_455 no
    H3A H5 3.5069 . 2_677 no
    H3A H20B 3.1680 . 2_667 no
    H3A H24B 3.0533 . 2_667 no
    H4 O1 3.0030 . 1_655 no
    H4 O1 3.5032 . 2_677 no
    H4 C4 3.5792 . 2_777 no
    H4 C11 3.4528 . 1_655 no
    H4 C12 3.5531 . 1_655 no
    H4 H3A 3.5339 . 1_655 no
    H4 H4 2.8184 . 2_777 no
    H4 H5 3.3384 . 2_777 no
    H4 H12A 3.0006 . 2_677 no
    H4 H12B 2.9619 . 1_655 no
    H4 H12B 3.4153 . 2_677 no
    H5 O1 2.7182 . 2_677 no
    H5 H3A 3.5069 . 2_677 no
    H5 H4 3.3384 . 2_777 no
    H5 H12B 3.1592 . 1_655 no
    H5 H24A 3.4969 . 1_565 no
    H5 H24B 3.1287 . 1_565 no
    H5 H25A 3.2026 . 1_565 no
    H6 O2 3.5246 . 2_676 no
    H6 C25 3.2801 . 1_565 no
    H6 H25A 2.9513 . 1_565 no
    H6 H25A 3.0533 . 2_667 no
    H6 H25B 2.7351 . 1_565 no
    H7 H14B 3.5952 . 2_676 no
    H7 H16C 3.1934 . 2_676 no
    H7 H20B 2.9886 . 2_667 no
    H8 O2 2.8634 . 2_676 no
    H8 C15 3.5347 . 2_676 no
    H8 H2 3.0113 . 2_676 no
    H8 H9 3.3798 . 2_676 no
    H8 H25B 3.2971 . 1_565 no
    H9 C16 3.3562 . 2_676 no
    H9 H8 3.3798 . 2_676 no
    H9 H9 3.5603 . 2_676 no
    H9 H16A 2.6017 . 2_676 no
    H9 H16C 3.2761 . 2_676 no
    H12A C4 3.3911 . 2_677 no
    H12A H4 3.0006 . 2_677 no
    H12A H25B 3.5332 . 1_565 no
    H12A H25C 2.9740 . 1_565 no
    H12B C4 3.0445 . 1_455 no
    H12B C5 3.1658 . 1_455 no
    H12B H4 2.9619 . 1_455 no
    H12B H4 3.4153 . 2_677 no
    H12B H5 3.1592 . 1_455 no
    H14A O2 2.7444 . 2_576 no
    H14A C14 3.1557 . 2_576 no
    H14A C15 3.0848 . 2_576 no
    H14A H2 3.0366 . 2_576 no
    H14A H14A 2.5426 . 2_576 no
    H14A H14B 3.3968 . 2_576 no
    H14B O6 2.7574 . 2_676 no
    H14B O6a 2.9855 . 2_676 no
    H14B N1 3.1675 . 2_676 no
    H14B C1 3.1847 . 2_676 no
    H14B C2 3.1649 . 2_676 no
    H14B C7 3.2878 . 2_676 no
    H14B H7 3.5952 . 2_676 no
    H14B H14A 3.3968 . 2_576 no
    H16A O4 3.3391 . 2_676 no
    H16A C9 3.4547 . 2_676 no
    H16A H9 2.6017 . 2_676 no
    H16A H22A 3.4848 . 1_565 no
    H16A H25B 3.1936 . 1_565 no
    H16B C17 3.5769 . 2_586 no
    H16B C22 3.1583 . 1_565 no
    H16B C25 3.4712 . 1_565 no
    H16B H17A 3.3232 . 2_586 no
    H16B H17C 3.0023 . 2_586 no
    H16B H22A 2.8937 . 1_565 no
    H16B H22B 2.5559 . 1_565 no
    H16B H25B 3.1152 . 1_565 no
    H16B H25C 3.0826 . 1_565 no
    H16C O5a 3.4996 . 2_676 no
    H16C O6 2.5568 . 2_676 no
    H16C C7 3.4424 . 2_676 no
    H16C C17 3.5852 . 2_586 no
    H16C H7 3.1934 . 2_676 no
    H16C H9 3.2761 . 2_676 no
    H16C H17A 2.9580 . 2_586 no
    H16C H17C 3.4087 . 2_586 no
    H16C H24C 3.1993 . 2_676 no
    H17A O5a 3.5217 . 1_465 no
    H17A O6 3.0218 . 1_465 no
    H17A C16 3.5465 . 2_586 no
    H17A C17 3.5645 . 2_586 no
    H17A C24 3.5690 . 1_465 no
    H17A H16B 3.3232 . 2_586 no
    H17A H16C 2.9580 . 2_586 no
    H17A H17A 3.2813 . 2_586 no
    H17A H17C 3.0329 . 2_586 no
    H17A H24A 3.1522 . 1_465 no
    H17A H24C 3.2490 . 1_465 no
    H17B O2 3.4098 . 2_576 no
    H17B O4 3.0090 . 2_576 no
    H17B C24 3.2147 . 1_465 no
    H17B H2 3.2064 . 2_576 no
    H17B H22B 3.5698 . 2_576 no
    H17B H24A 2.4454 . 1_465 no
    H17B H24B 3.5206 . 1_465 no
    H17B H24C 3.2810 . 1_465 no
    H17C O4 3.5422 . 2_576 no
    H17C O6 2.9193 . 2_676 no
    H17C O6a 2.8625 . 2_676 no
    H17C C22 3.5747 . 2_576 no
    H17C H16B 3.0023 . 2_586 no
    H17C H16C 3.4087 . 2_586 no
    H17C H17A 3.0329 . 2_586 no
    H17C H17C 3.5419 . 2_586 no
    H17C H22B 2.8316 . 2_576 no
    H20A O5a 3.1464 . 2_667 no
    H20A O5 2.5768 . 1_455 no
    H20A O5 3.5819 . 2_667 no
    H20A O6a 2.7289 . 1_455 no
    H20A N1 3.4593 . 1_455 no
    H20A N1 3.5375 . 2_667 no
    H20A C2 3.4410 . 2_667 no
    H20A H3 2.7926 . 1_455 no
    H20B O3 2.7509 . 2_667 no
    H20B O5a 3.3734 . 2_667 no
    H20B C1 3.5984 . 2_667 no
    H20B C7 3.3819 . 2_667 no
    H20B C19 3.3743 . 2_667 no
    H20B C20 3.5822 . 2_667 no
    H20B H3A 3.1680 . 2_667 no
    H20B H7 2.9886 . 2_667 no
    H20B H20B 2.8907 . 2_667 no
    H22A O4 2.5841 . 2_666 no
    H22A C16 3.5359 . 1_545 no
    H22A C22 3.3566 . 2_666 no
    H22A C23 3.2143 . 2_666 no
    H22A H16A 3.4848 . 1_545 no
    H22A H16B 2.8937 . 1_545 no
    H22A H22A 2.6484 . 2_666 no
    H22B O5 3.2977 . 1_455 no
    H22B O6a 2.5375 . 1_455 no
    H22B C16 3.4629 . 1_545 no
    H22B C17 3.5945 . 2_576 no
    H22B H16B 2.5559 . 1_545 no
    H22B H17B 3.5698 . 2_576 no
    H22B H17C 2.8316 . 2_576 no
    H24A O4 2.9628 . 2_666 no
    H24A C17 3.1998 . 1_645 no
    H24A H5 3.4969 . 1_545 no
    H24A H17A 3.1522 . 1_645 no
    H24A H17B 2.4454 . 1_645 no
    H24B O3 2.8118 . 2_667 no
    H24B H3A 3.0533 . 2_667 no
    H24B H5 3.1287 . 1_545 no
    H24B H17B 3.5206 . 1_645 no
    H24C H16C 3.1993 . 2_676 no
    H24C H17A 3.2490 . 1_645 no
    H24C H17B 3.2810 . 1_645 no
    H25A C1 3.3048 . 2_667 no
    H25A C5 3.4201 . 2_667 no
    H25A C6 2.9999 . 2_667 no
    H25A H5 3.2026 . 1_545 no
    H25A H6 2.9513 . 1_545 no
    H25A H6 3.0533 . 2_667 no
    H25B O4 3.4027 . 2_666 no
    H25B C6 3.5538 . 1_545 no
    H25B H6 2.7351 . 1_545 no
    H25B H8 3.2971 . 1_545 no
    H25B H12A 3.5332 . 1_545 no
    H25B H16A 3.1936 . 1_545 no
    H25B H16B 3.1152 . 1_545 no
    H25C O5 3.1827 . 1_455 no
    H25C O6a 3.4915 . 1_455 no
    H25C C4 3.4784 . 2_667 no
    H25C C5 3.3856 . 2_667 no
    H25C C6 3.4738 . 2_667 no
    H25C H12A 2.9740 . 1_545 no
    H25C H16B 3.0826 . 1_545 no
loop_
    _geom_angle_atom_site_label_1
    _geom_angle_atom_site_label_2
    _geom_angle_atom_site_label_3
    _geom_angle_site_symmetry_1
    _geom_angle_site_symmetry_2
    _geom_angle_site_symmetry_3
    _geom_angle
    _geom_angle_publ_flag
    O5a N1 O6a . . . 125.1(8) no
    O5a N1 C2 . . . 120.9(6) no
    O5 N1 O6 . . . 109.5(8) no
    O5 N1 C2 . . . 125.8(7) no
    O6 N1 C2 . . . 124.8(6) no
    O6a N1 C2 . . . 113.2(7) no
    C2 C1 C6 . . . 114.9(5) no
    C2 C1 C7 . . . 125.1(5) no
    C6 C1 C7 . . . 120.0(4) no
    N1 C2 C1 . . . 120.0(6) no
    N1 C2 C3 . . . 117.2(5) no
    C1 C2 C3 . . . 122.8(6) no
    C2 C3 C4 . . . 119.8(5) no
    C3 C4 C5 . . . 119.9(7) no
    C4 C5 C6 . . . 120.3(6) no
    C1 C6 C5 . . . 122.3(5) no
    C1 C7 C8 . . . 124.0(5) no
    C7 C8 C9 . . . 126.6(5) no
    C8 C9 C10 . . . 110.9(4) no
    C8 C9 C18 . . . 115.7(3) no
    C10 C9 C18 . . . 115.6(4) no
    C9 C10 C11 . . . 120.0(4) no
    C9 C10 C15 . . . 121.1(4) no
    C11 C10 C15 . . . 118.9(4) no
    O1 C11 C10 . . . 122.0(4) no
    O1 C11 C12 . . . 118.4(4) no
    C10 C11 C12 . . . 119.6(4) no
    C11 C12 C13 . . . 115.0(4) no
    C12 C13 C14 . . . 106.9(4) no
    C12 C13 C16 . . . 110.3(4) no
    C12 C13 C17 . . . 110.8(4) no
    C14 C13 C16 . . . 110.4(4) no
    C14 C13 C17 . . . 109.3(5) no
    C16 C13 C17 . . . 109.2(4) no
    C13 C14 C15 . . . 113.8(4) no
    O2 C15 C10 . . . 123.5(4) no
    O2 C15 C14 . . . 113.4(4) no
    C10 C15 C14 . . . 123.1(4) no
    C9 C18 C19 . . . 124.7(4) no
    C9 C18 C23 . . . 117.2(3) no
    C19 C18 C23 . . . 118.0(4) no
    O3 C19 C18 . . . 123.3(4) no
    O3 C19 C20 . . . 113.5(3) no
    C18 C19 C20 . . . 123.2(4) no
    C19 C20 C21 . . . 114.5(3) no
    C20 C21 C22 . . . 107.3(3) no
    C20 C21 C24 . . . 110.9(5) no
    C20 C21 C25 . . . 110.2(4) no
    C22 C21 C24 . . . 109.8(4) no
    C22 C21 C25 . . . 110.3(5) no
    C24 C21 C25 . . . 108.3(4) no
    C21 C22 C23 . . . 114.3(5) no
    O4 C23 C18 . . . 121.7(4) no
    O4 C23 C22 . . . 118.2(4) no
    C18 C23 C22 . . . 120.0(3) no
    C15 O2 H2 . . . 109.474 no
    C19 O3 H3A . . . 109.472 no
    C2 C3 H3 . . . 120.105 no
    C4 C3 H3 . . . 120.118 no
    C3 C4 H4 . . . 120.071 no
    C5 C4 H4 . . . 120.073 no
    C4 C5 H5 . . . 119.828 no
    C6 C5 H5 . . . 119.829 no
    C1 C6 H6 . . . 118.852 no
    C5 C6 H6 . . . 118.851 no
    C1 C7 H7 . . . 117.990 no
    C8 C7 H7 . . . 117.987 no
    C7 C8 H8 . . . 116.681 no
    C9 C8 H8 . . . 116.681 no
    C8 C9 H9 . . . 104.325 no
    C10 C9 H9 . . . 104.329 no
    C18 C9 H9 . . . 104.333 no
    C11 C12 H12A . . . 108.529 no
    C11 C12 H12B . . . 108.526 no
    C13 C12 H12A . . . 108.527 no
    C13 C12 H12B . . . 108.526 no
    H12A C12 H12B . . . 107.525 no
    C13 C14 H14A . . . 108.795 no
    C13 C14 H14B . . . 108.793 no
    C15 C14 H14A . . . 108.798 no
    C15 C14 H14B . . . 108.791 no
    H14A C14 H14B . . . 107.676 no
    C13 C16 H16A . . . 109.467 no
    C13 C16 H16B . . . 109.470 no
    C13 C16 H16C . . . 109.467 no
    H16A C16 H16B . . . 109.471 no
    H16A C16 H16C . . . 109.476 no
    H16B C16 H16C . . . 109.476 no
    C13 C17 H17A . . . 109.468 no
    C13 C17 H17B . . . 109.474 no
    C13 C17 H17C . . . 109.466 no
    H17A C17 H17B . . . 109.480 no
    H17A C17 H17C . . . 109.469 no
    H17B C17 H17C . . . 109.471 no
    C19 C20 H20A . . . 108.639 no
    C19 C20 H20B . . . 108.629 no
    C21 C20 H20A . . . 108.630 no
    C21 C20 H20B . . . 108.629 no
    H20A C20 H20B . . . 107.589 no
    C21 C22 H22A . . . 108.682 no
    C21 C22 H22B . . . 108.674 no
    C23 C22 H22A . . . 108.681 no
    C23 C22 H22B . . . 108.684 no
    H22A C22 H22B . . . 107.597 no
    C21 C24 H24A . . . 109.474 no
    C21 C24 H24B . . . 109.470 no
    C21 C24 H24C . . . 109.471 no
    H24A C24 H24B . . . 109.476 no
    H24A C24 H24C . . . 109.472 no
    H24B C24 H24C . . . 109.464 no
    C21 C25 H25A . . . 109.470 no
    C21 C25 H25B . . . 109.471 no
    C21 C25 H25C . . . 109.468 no
    H25A C25 H25B . . . 109.474 no
    H25A C25 H25C . . . 109.471 no
    H25B C25 H25C . . . 109.474 no
loop_
    _geom_torsion_atom_site_label_1
    _geom_torsion_atom_site_label_2
    _geom_torsion_atom_site_label_3
    _geom_torsion_atom_site_label_4
    _geom_torsion_site_symmetry_1
    _geom_torsion_site_symmetry_2
    _geom_torsion_site_symmetry_3
    _geom_torsion_site_symmetry_4
    _geom_torsion
    _geom_torsion_publ_flag
    O5a N1 C2 C1 . . . . -40.8(8) no
    O5a N1 C2 C3 . . . . 139.7(7) no
    O5 N1 C2 C1 . . . . -150.3(7) no
    O5 N1 C2 C3 . . . . 30.3(9) no
    O6 N1 C2 C1 . . . . 31.3(9) no
    O6 N1 C2 C3 . . . . -148.1(7) no
    O6a N1 C2 C1 . . . . 129.2(6) no
    O6a N1 C2 C3 . . . . -50.3(7) no
    C2 C1 C6 C5 . . . . -0.5(6) no
    C6 C1 C2 N1 . . . . -179.5(3) no
    C6 C1 C2 C3 . . . . -0.1(6) no
    C2 C1 C7 C8 . . . . -151.8(4) no
    C7 C1 C2 N1 . . . . 1.3(6) no
    C7 C1 C2 C3 . . . . -179.2(3) no
    C6 C1 C7 C8 . . . . 29.1(6) no
    C7 C1 C6 C5 . . . . 178.7(3) no
    N1 C2 C3 C4 . . . . -179.6(4) no
    C1 C2 C3 C4 . . . . 1.0(7) no
    C2 C3 C4 C5 . . . . -1.2(7) no
    C3 C4 C5 C6 . . . . 0.6(7) no
    C4 C5 C6 C1 . . . . 0.2(7) no
    C1 C7 C8 C9 . . . . 178.3(3) no
    C7 C8 C9 C10 . . . . 154.4(4) no
    C7 C8 C9 C18 . . . . 20.2(6) no
    C8 C9 C10 C11 . . . . -45.0(5) no
    C8 C9 C10 C15 . . . . 135.3(4) no
    C8 C9 C18 C19 . . . . 48.0(5) no
    C8 C9 C18 C23 . . . . -134.9(3) no
    C10 C9 C18 C19 . . . . -84.1(5) no
    C10 C9 C18 C23 . . . . 93.1(4) no
    C18 C9 C10 C11 . . . . 89.3(5) no
    C18 C9 C10 C15 . . . . -90.4(4) no
    C9 C10 C11 O1 . . . . -11.4(7) no
    C9 C10 C11 C12 . . . . 171.2(4) no
    C9 C10 C15 O2 . . . . 10.0(7) no
    C9 C10 C15 C14 . . . . -171.3(4) no
    C11 C10 C15 O2 . . . . -169.7(4) no
    C11 C10 C15 C14 . . . . 9.1(7) no
    C15 C10 C11 O1 . . . . 168.3(4) no
    C15 C10 C11 C12 . . . . -9.1(7) no
    O1 C11 C12 C13 . . . . 160.1(4) no
    C10 C11 C12 C13 . . . . -22.4(7) no
    C11 C12 C13 C14 . . . . 49.9(6) no
    C11 C12 C13 C16 . . . . -70.2(5) no
    C11 C12 C13 C17 . . . . 168.8(4) no
    C12 C13 C14 C15 . . . . -49.6(5) no
    C16 C13 C14 C15 . . . . 70.3(4) no
    C17 C13 C14 C15 . . . . -169.6(3) no
    C13 C14 C15 O2 . . . . -158.6(4) no
    C13 C14 C15 C10 . . . . 22.5(6) no
    C9 C18 C19 O3 . . . . 9.4(6) no
    C9 C18 C19 C20 . . . . -171.1(3) no
    C9 C18 C23 O4 . . . . -8.4(6) no
    C9 C18 C23 C22 . . . . 175.7(3) no
    C19 C18 C23 O4 . . . . 169.0(4) no
    C19 C18 C23 C22 . . . . -6.9(5) no
    C23 C18 C19 O3 . . . . -167.8(4) no
    C23 C18 C19 C20 . . . . 11.7(6) no
    O3 C19 C20 C21 . . . . -163.2(3) no
    C18 C19 C20 C21 . . . . 17.3(6) no
    C19 C20 C21 C22 . . . . -47.1(5) no
    C19 C20 C21 C24 . . . . 72.9(4) no
    C19 C20 C21 C25 . . . . -167.2(4) no
    C20 C21 C22 C23 . . . . 51.6(5) no
    C24 C21 C22 C23 . . . . -69.1(5) no
    C25 C21 C22 C23 . . . . 171.6(3) no
    C21 C22 C23 O4 . . . . 157.5(4) no
    C21 C22 C23 C18 . . . . -26.5(5) no
loop_
    _geom_hbond_atom_site_label_D
    _geom_hbond_atom_site_label_H
    _geom_hbond_atom_site_label_A
    _geom_hbond_site_symmetry_A
    _geom_hbond_distance_DH
    _geom_hbond_distance_HA
    _geom_hbond_distance_DA
    _geom_hbond_angle_DHA
    _geom_hbond_publ_flag
    O2 H2 O4 . 0.820 1.817 2.617(4) 164.5 yes
    O3 H3A O1 . 0.820 1.834 2.611(4) 157.7 yes
    C16 H16C O6 2_676 0.960 2.557 3.449(11) 155.0 yes
    C20 H20A O5 1_455 0.970 2.577 3.509(12) 161.0 yes
    C22 H22A O4 2_666 0.970 2.584 3.530(5) 165.0 yes
    C22 H22B O6a 1_455 0.970 2.538 3.342(9) 140.0 yes
_iucr_refine_instructions_details
;
TITL MSJ
CELL  0.71075 9.83061 11.08412 11.96016 69.601 79.867 72.588
ZERR  2 0.00133 0.00134 0.00129 0.003 0.003 0.004
LATT 1
SFAC C H N O
UNIT 50 58 2 12
SHEL 6.790236 0.833098
L.S. 5
FMAP 2
PLAN -40
WPDB -2
HTAB
TEMP 20.0
ACTA
SIZE 0.200 0.100 0.100
EQIV $1 2-x, 1-Y, 2-Z
DFIX -3.0 0.01 O5 O5_$1
DFIX 1.23 0.0100 O5a N1 O6 N1 O6a N1 O5 N1
DELU 0.01 0.01 O1 > C25
SIMU 0.01 0.01 O1 > C25
WGHT    0.081300
FVAR       1.51231   0.45557
O1    4    0.259858    0.944802    0.841594    11.00000    0.08913    0.07315 =
         0.05829   -0.02599   -0.01547   -0.00815
O2    4    0.254379    0.949458    0.449116    11.00000    0.07977    0.05812 =
         0.06310   -0.01912   -0.01968   -0.01447
AFIX 147
H2    2    0.307616    0.874562    0.473217    11.00000   -1.20000
AFIX   0
O3    4    0.352344    0.685411    0.910989    11.00000    0.07691    0.06978 =
         0.05447   -0.02742   -0.00970   -0.01824
AFIX  83
H3A   2    0.345181    0.765516    0.880378    11.00000   -1.20000
AFIX   0
O4    4    0.389983    0.696552    0.511411    11.00000    0.08903    0.06271 =
         0.04936   -0.02033   -0.01540   -0.00968
PART 1
O5    4    1.012263    0.499557    0.877635    21.00000    0.11065    0.12232 =
         0.17398   -0.04651   -0.06022    0.00880
O6    4    0.887303    0.582555    0.743746    21.00000    0.09198    0.11192 =
         0.12198   -0.05825   -0.02885   -0.00382
PART 2
O5A   4    0.847038    0.527483    0.842369   -21.00000    0.08720    0.10743 =
         0.15228   -0.06468   -0.02782   -0.00151
O6A   4    1.040975    0.591183    0.765645   -21.00000    0.09377    0.14099 =
         0.12988   -0.04393    0.00200    0.00658
PART 0
N1    3    0.922966    0.600058    0.825379    11.00000    0.06892    0.10882 =
         0.11619   -0.04510   -0.02768    0.00092
C1    1    0.734049    0.801092    0.833373    11.00000    0.06137    0.07225 =
         0.05862   -0.01920   -0.01118   -0.02735
C2    1    0.871295    0.722585    0.856306    11.00000    0.05612    0.09508 =
         0.07139   -0.02664   -0.01572   -0.02534
C3    1    0.965187    0.755790    0.907626    11.00000    0.06496    0.13374 =
         0.10364   -0.03802   -0.02323   -0.03595
AFIX  43
H3    2    1.057090    0.700862    0.920453    11.00000   -1.20000
AFIX   0
C4    1    0.922689    0.868148    0.938900    11.00000    0.09184    0.13054 =
         0.09759   -0.03742   -0.02027   -0.05849
AFIX  43
H4    2    0.984659    0.889938    0.974712    11.00000   -1.20000
AFIX   0
C5    1    0.789553    0.949068    0.917987    11.00000    0.10200    0.09993 =
         0.08467   -0.03531   -0.01412   -0.05035
AFIX  43
H5    2    0.760672    1.026897    0.938792    11.00000   -1.20000
AFIX   0
C6    1    0.696684    0.916620    0.866024    11.00000    0.08248    0.08109 =
         0.07036   -0.02677   -0.01592   -0.03103
AFIX  43
H6    2    0.605951    0.973793    0.852274    11.00000   -1.20000
AFIX   0
C7    1    0.629883    0.770062    0.780666    11.00000    0.06019    0.05766 =
         0.06416   -0.02242   -0.01257   -0.01638
AFIX  43
H7    2    0.636543    0.680926    0.793081    11.00000   -1.20000
AFIX   0
C8    1    0.527811    0.860451    0.717026    11.00000    0.06033    0.05566 =
         0.06164   -0.02173   -0.01053   -0.01677
AFIX  43
H8    2    0.521347    0.948888    0.707420    11.00000   -1.20000
AFIX   0
C9    1    0.419530    0.835323    0.657673    11.00000    0.05275    0.05511 =
         0.05215   -0.02048   -0.00935   -0.01462
AFIX  13
H9    2    0.462421    0.842579    0.575935    11.00000   -1.20000
AFIX   0
C10   1    0.282250    0.950152    0.641745    11.00000    0.05059    0.04858 =
         0.06305   -0.02291   -0.00877   -0.01313
C11   1    0.220168    1.002192    0.737226    11.00000    0.05727    0.05655 =
         0.06720   -0.02405   -0.00791   -0.01256
C12   1    0.099112    1.126496    0.715486    11.00000    0.06880    0.06016 =
         0.08219   -0.02983   -0.00129   -0.00558
AFIX  23
H12A  2    0.108715    1.178330    0.763001    11.00000   -1.20000
H12B  2    0.009860    1.101025    0.743618    11.00000   -1.20000
AFIX   0
C13   1    0.090168    1.214938    0.585243    11.00000    0.05382    0.05637 =
         0.08113   -0.02392   -0.01396   -0.00647
C14   1    0.098143    1.124802    0.511078    11.00000    0.06102    0.05586 =
         0.07634   -0.01522   -0.02254   -0.01342
AFIX  23
H14A  2    0.008999    1.098989    0.526126    11.00000   -1.20000
H14B  2    0.107918    1.175091    0.426872    11.00000   -1.20000
AFIX   0
C15   1    0.217780    1.003131    0.536892    11.00000    0.05840    0.04730 =
         0.06351   -0.01794   -0.01357   -0.01627
C16   1    0.213717    1.280876    0.545344    11.00000    0.07735    0.06629 =
         0.10414   -0.02846   -0.01425   -0.02479
AFIX 137
H16A  2    0.302759    1.213562    0.556592    11.00000   -1.20000
H16B  2    0.206656    1.337857    0.592038    11.00000   -1.20000
H16C  2    0.209585    1.332758    0.462263    11.00000   -1.20000
AFIX   0
C17   1   -0.050317    1.322052    0.568989    11.00000    0.07253    0.06934 =
         0.10955   -0.03116   -0.01843   -0.00295
AFIX 137
H17A  2   -0.052823    1.382321    0.611143    11.00000   -1.20000
H17B  2   -0.128407    1.281314    0.600155    11.00000   -1.20000
H17C  2   -0.058514    1.370224    0.485397    11.00000   -1.20000
AFIX   0
C18   1    0.397345    0.696968    0.706526    11.00000    0.05036    0.04811 =
         0.05154   -0.01833   -0.01072   -0.01149
C19   1    0.375316    0.629440    0.826554    11.00000    0.04860    0.05585 =
         0.05589   -0.02237   -0.00899   -0.01142
C20   1    0.374144    0.487080    0.872530    11.00000    0.06411    0.05983 =
         0.06009   -0.01767   -0.00699   -0.01652
AFIX  23
H20A  2    0.275882    0.481494    0.894363    11.00000   -1.20000
H20B  2    0.424708    0.444657    0.944674    11.00000   -1.20000
AFIX   0
C21   1    0.441781    0.409482    0.784326    11.00000    0.07056    0.04945 =
         0.06363   -0.01774   -0.00808   -0.01185
C22   1    0.381297    0.493365    0.663769    11.00000    0.07434    0.06006 =
         0.05950   -0.02444   -0.00930   -0.01805
AFIX  23
H22A  2    0.431325    0.451131    0.604154    11.00000   -1.20000
H22B  2    0.281336    0.494224    0.669788    11.00000   -1.20000
AFIX   0
C23   1    0.392786    0.634197    0.621584    11.00000    0.05785    0.05274 =
         0.05776   -0.02190   -0.01549   -0.01040
C24   1    0.604479    0.384214    0.771389    11.00000    0.07886    0.07537 =
         0.07824   -0.02611   -0.00758   -0.00648
AFIX 137
H24A  2    0.644860    0.332191    0.718366    11.00000   -1.20000
H24B  2    0.641270    0.336775    0.848409    11.00000   -1.20000
H24C  2    0.629508    0.467803    0.739267    11.00000   -1.20000
AFIX   0
C25   1    0.405818    0.276112    0.827819    11.00000    0.11067    0.06103 =
         0.08651   -0.02240   -0.00603   -0.02344
AFIX 137
H25A  2    0.446570    0.223508    0.902515    11.00000   -1.20000
H25B  2    0.444241    0.230398    0.769679    11.00000   -1.20000
H25C  2    0.303843    0.289877    0.838835    11.00000   -1.20000
HKLF 4
REM  MSJ
REM R1 =  0.0638 for   1687 Fo > 4sig(Fo)  and  0.1720 for all   4194 data
REM    313 parameters refined using    336 restraints
END
;
