# Supplementary material for: (E)-2,2′-[3-(2-Nitro­phen­yl)prop-2-ene-1,1-di­yl]bis­(3-hy­droxy-5,5-dimethyl­cyclo­hex-2-en-1-one)
Source: Acta Crystallogr Sect E Struct Rep Online. 2011 Nov 2;67(Pt 12):o3153. doi: 10.1107/S1600536811043686 (PMC3238826; doi:10.1107/S1600536811043686)
Supplement: Supplementary file 2 [file e-67-o3153-Isup2.hkl]

# 
# h,k,l, Fc-squared, Fo-squared, sigma(Fo-squared) and status flag 
# 
data_I
_shelx_title ' MSJ' 
_shelx_refln_list_code          4 
_shelx_F_calc_maximum      152.07 
_exptl_crystal_F_000       468.00 
_reflns_d_resolution_high  0.8333 
 
loop_ 
 _symmetry_equiv_pos_as_xyz 
 'x, y, z' 
 '-x, -y, -z' 
 
_cell_length_a     9.8306 
_cell_length_b    11.0841 
_cell_length_c    11.9602 
_cell_angle_alpha  69.601 
_cell_angle_beta   79.867 
_cell_angle_gamma  72.588 
 
_shelx_F_squared_multiplier     1.000 
 
loop_ 
 _refln_index_h 
 _refln_index_k 
 _refln_index_l 
 _refln_F_squared_calc 
 _refln_F_squared_meas 
 _refln_F_squared_sigma 
 _refln_observed_status 
   2   0   0       11.52        8.00      5.13 o 
   3   0   0     1802.33     1883.27     19.48 o 
   4   0   0      855.80      854.18     19.31 o 
   5   0   0      280.49      248.35      9.89 o 
   6   0   0     1084.15     1096.99     26.73 o 
   7   0   0       86.03      117.53     12.13 o 
   8   0   0      103.15      130.96     14.60 o 
   9   0   0       18.49        9.15     13.30 o 
  10   0   0       11.68        5.62      7.43 o 
  11   0   0        1.53       -9.40      9.40 o 
 -10   1   0        2.29        2.14      9.14 o 
  -9   1   0       21.28       16.25     13.39 o 
  -8   1   0      128.31      125.04     13.50 o 
  -7   1   0       12.50       31.06     12.65 o 
  -6   1   0      585.35      535.27     17.79 o 
  -5   1   0      136.12      156.95      8.73 o 
  -4   1   0     3455.24     3627.25     28.88 o 
  -3   1   0      605.84      621.71     20.18 o 
  -2   1   0       53.20       47.35      7.44 o 
  -1   1   0     2251.32     1917.02     17.76 o 
   2   1   0    23125.43    21984.44    297.21 o 
   3   1   0     1134.59     1034.96     16.48 o 
   4   1   0     2606.77     2607.68     22.79 o 
   5   1   0     1338.05     1308.75     17.63 o 
   6   1   0       50.74       70.56     10.70 o 
   7   1   0        2.25        8.20     12.53 o 
   8   1   0       58.81       70.68     11.92 o 
   9   1   0       39.00       40.53     15.98 o 
  10   1   0        1.54        5.33      6.98 o 
  11   1   0        0.44       10.38      7.86 o 
 -10   2   0       10.59        8.40      7.72 o 
  -9   2   0        4.35        4.43      9.16 o 
  -8   2   0        2.42        1.99      5.16 o 
  -7   2   0        2.57        3.69      5.58 o 
  -6   2   0      155.88      126.23     21.00 o 
  -5   2   0       87.98       96.87      7.10 o 
  -4   2   0     2017.82     2060.60     48.83 o 
  -3   2   0      982.30      992.73     11.85 o 
  -2   2   0     3052.36     2847.08     31.23 o 
  -1   2   0     1373.75     1405.51     13.56 o 
   0   2   0        0.77        0.79      2.56 o 
   1   2   0      472.31      408.44      6.50 o 
   2   2   0     1147.45     1074.06     17.56 o 
   3   2   0     4182.98     4141.82     31.50 o 
   4   2   0      289.87      262.51      7.53 o 
   5   2   0       97.47       98.59      9.41 o 
   6   2   0      315.03      338.32     12.79 o 
   7   2   0       24.21       33.61     17.67 o 
   8   2   0       11.30        9.36     18.69 o 
   9   2   0        0.71       -1.21      9.15 o 
  10   2   0       20.66       28.71     10.68 o 
  11   2   0       10.86        8.76      7.57 o 
 -10   3   0        0.51       12.97     12.02 o 
  -9   3   0       27.31       16.01      8.99 o 
  -8   3   0       18.98        8.23      7.09 o 
  -7   3   0        0.12        1.74      6.90 o 
  -6   3   0       84.31       76.35      7.94 o 
  -5   3   0      116.36      123.16      9.62 o 
  -4   3   0        2.86        1.27      5.12 o 
  -3   3   0      961.35      975.32     27.66 o 
  -2   3   0      358.51      366.89      8.88 o 
  -1   3   0     1205.86     1265.32     16.95 o 
   0   3   0     1141.45     1064.10     10.68 o 
   1   3   0       11.67       12.98      4.40 o 
   2   3   0     3618.26     3580.39     28.06 o 
   3   3   0      263.55      266.73      6.80 o 
   4   3   0       70.87       86.33      7.98 o 
   5   3   0     1139.72     1120.25     25.87 o 
   6   3   0       11.51       11.20     10.29 o 
   7   3   0      233.22      268.82     12.83 o 
   8   3   0      131.75      142.02     12.72 o 
   9   3   0       34.62       58.97     10.54 o 
  10   3   0        0.13        6.44     11.27 o 
  11   3   0        8.46        3.20      9.13 o 
  -9   4   0        1.94       -1.13     12.39 o 
  -8   4   0        3.14        4.25     10.39 o 
  -7   4   0       31.12        9.15     15.80 o 
  -6   4   0       12.17       -1.44      4.68 o 
  -5   4   0       34.96       31.00      4.40 o 
  -4   4   0        4.30        6.21      5.07 o 
  -3   4   0       84.35       79.94     12.14 o 
  -2   4   0      267.63      261.77      5.15 o 
  -1   4   0     1705.27     1702.18     21.60 o 
   0   4   0       92.44      118.98      5.41 o 
   1   4   0     1646.23     1740.32     21.35 o 
   2   4   0     3487.73     3603.98     31.45 o 
   3   4   0      209.77      238.68     11.46 o 
   4   4   0      902.76      864.76     15.64 o 
   5   4   0      812.34      809.82     14.42 o 
   6   4   0       18.27       25.82     11.17 o 
   7   4   0      154.48      140.06     13.60 o 
   8   4   0       80.78       87.76     14.84 o 
   9   4   0       37.47       45.82     10.16 o 
  10   4   0       77.87      104.71     11.38 o 
  11   4   0        8.60        5.29      9.17 o 
  -9   5   0        1.33        2.50     14.02 o 
  -8   5   0        0.30       10.84      7.89 o 
  -7   5   0        2.17        1.44      6.60 o 
  -6   5   0       23.44        5.47      6.21 o 
  -5   5   0       93.00       80.57     34.72 o 
  -4   5   0        2.36        1.16      2.52 o 
  -3   5   0      146.37      152.61      4.22 o 
  -2   5   0      327.12      383.74     14.90 o 
  -1   5   0      191.99      179.74      8.22 o 
   0   5   0      233.50      249.19      8.61 o 
   1   5   0       17.19       22.60      5.36 o 
   2   5   0      412.59      412.89      7.51 o 
   3   5   0     2091.43     2212.19     22.89 o 
   4   5   0     1009.94     1088.94     15.40 o 
   5   5   0      169.95      172.84      8.57 o 
   6   5   0      670.92      705.90     14.54 o 
   7   5   0        1.93        7.05     12.58 o 
   8   5   0       48.24       60.30     12.38 o 
   9   5   0        6.91        6.75     11.94 o 
  10   5   0       25.80        9.18     12.43 o 
  11   5   0        1.43       -3.59     16.27 o 
  -8   6   0        0.39       16.75      6.31 o 
  -7   6   0        0.00       13.35      7.02 o 
  -6   6   0       14.42        5.78      4.77 o 
  -5   6   0       41.06       20.13      8.78 o 
  -4   6   0        5.79        2.91      4.85 o 
  -3   6   0       16.11       29.07      7.01 o 
  -2   6   0       12.80       -5.25     13.38 o 
  -1   6   0      492.27      527.43     13.03 o 
   0   6   0       62.82       38.45     34.01 o 
   1   6   0       22.42       27.68      6.08 o 
   2   6   0        9.66       16.65      8.76 o 
   3   6   0        0.79       -2.18      6.59 o 
   4   6   0       56.01       64.18      6.93 o 
   5   6   0      298.57      292.87     12.61 o 
   6   6   0       44.39       63.78     15.78 o 
   7   6   0      176.93      178.74     21.60 o 
   8   6   0       13.61        2.40      9.78 o 
   9   6   0        0.32       -1.03     10.05 o 
  10   6   0        0.64       17.23     16.81 o 
  11   6   0        1.18       14.79     13.15 o 
  -7   7   0        0.12       27.55     13.85 o 
  -6   7   0        0.51       15.66      7.95 o 
  -5   7   0       14.25       20.35      8.87 o 
  -4   7   0       20.10       19.06      8.59 o 
  -3   7   0      290.98      299.45     10.26 o 
  -2   7   0       81.96       88.09     11.01 o 
  -1   7   0       96.81      129.01     16.64 o 
   0   7   0        4.31       -1.38      8.25 o 
   1   7   0      285.52      275.98      8.86 o 
   2   7   0       51.58       63.57      8.40 o 
   3   7   0       66.37       79.02      7.48 o 
   4   7   0       33.93       45.61     12.87 o 
   5   7   0       84.65       93.40      9.22 o 
   6   7   0       29.32       20.34      9.46 o 
   7   7   0       14.80       12.62      8.91 o 
   8   7   0       17.01        8.29     24.62 o 
   9   7   0       46.39       17.44     22.14 o 
  10   7   0        3.14       -4.26      9.10 o 
  -6   8   0        0.03        8.90     25.74 o 
  -5   8   0       10.37        4.23     12.82 o 
  -4   8   0       57.15       40.96      9.56 o 
  -3   8   0        2.14       -6.80      6.80 o 
  -2   8   0      102.84      128.08     11.80 o 
  -1   8   0        5.28        4.28      9.74 o 
   0   8   0        4.14       18.40     10.46 o 
   1   8   0       66.38       53.90      8.51 o 
   2   8   0        5.49        5.08      2.98 o 
   3   8   0       42.28       52.54      9.42 o 
   4   8   0        5.53       17.44     10.20 o 
   5   8   0       10.82       10.91      8.58 o 
   6   8   0        0.06        4.36      8.05 o 
   7   8   0      135.42      113.77     65.08 o 
   8   8   0       49.08       68.64     18.49 o 
   9   8   0        2.34        6.24      9.30 o 
  10   8   0        0.11       -0.86      9.48 o 
  -5   9   0       12.85       18.83     10.24 o 
  -4   9   0        0.02       -8.00      8.00 o 
  -3   9   0        3.97       -2.28      7.30 o 
  -2   9   0        3.35       -0.24     14.72 o 
  -1   9   0       73.29       59.06     16.46 o 
   0   9   0       51.93       41.58     17.32 o 
   1   9   0       54.34       62.22      8.02 o 
   2   9   0        6.52        9.53      3.74 o 
   3   9   0       80.14       58.96      4.78 o 
   4   9   0        0.00        1.12      9.28 o 
   5   9   0        4.31        4.98      9.37 o 
   6   9   0        1.80       -9.47     13.10 o 
   7   9   0       33.29       18.34     20.73 o 
   8   9   0        0.70       12.30     15.81 o 
   9   9   0        4.75      -18.41     24.48 o 
  -4  10   0       11.15       -4.27      8.39 o 
  -3  10   0       17.41       22.89      9.87 o 
  -2  10   0        1.51       -4.08      9.44 o 
  -1  10   0        0.86        3.03     10.19 o 
   0  10   0       20.72       28.68     10.89 o 
   1  10   0        3.26       15.77     11.10 o 
   2  10   0        0.19       -1.32      2.55 o 
   3  10   0       15.67        4.01      5.39 o 
   4  10   0       20.03       14.48      4.36 o 
   5  10   0        4.42        0.38      6.67 o 
   6  10   0        0.02       -0.38      5.31 o 
   7  10   0        0.00        0.73      6.61 o 
   8  10   0        5.78        0.88      6.31 o 
   9  10   0        3.51        3.16      7.03 o 
  -2  11   0        0.71       -8.39      8.39 o 
  -1  11   0        6.48       26.40     19.04 o 
   0  11   0       28.60       44.13     19.56 o 
   1  11   0        3.79      -19.72     19.72 o 
   2  11   0       35.42       41.08     10.14 o 
   3  11   0        1.67        9.13      6.22 o 
   4  11   0        0.07        0.39      4.58 o 
   5  11   0        2.56       -0.72     11.78 o 
   6  11   0        8.25       14.23      5.27 o 
   7  11   0        6.16       -1.32      6.47 o 
   0  12   0        6.66       25.15     12.85 o 
   1  12   0        6.57       24.51     13.02 o 
   2  12   0        0.46       -1.29     12.33 o 
   3  12   0        3.65        2.43      8.51 o 
   4  12   0        1.50       -0.07      2.87 o 
   5  12   0        1.02       18.89      6.70 o 
  -4 -12   1        0.65       -3.84      8.94 o 
  -3 -12   1        0.36        0.72      8.31 o 
  -2 -12   1        0.74       18.79     13.61 o 
  -7 -11   1        7.41        8.53      7.12 o 
  -6 -11   1       15.96       19.99      8.19 o 
  -5 -11   1        7.79       14.79      6.67 o 
  -4 -11   1        7.59        8.45      8.74 o 
  -3 -11   1        1.07        3.03      3.73 o 
  -2 -11   1        6.62       11.10      9.77 o 
  -1 -11   1        4.35       30.18     19.62 o 
   0 -11   1        0.80       -1.67     17.83 o 
   1 -11   1        0.01       24.10     18.97 o 
   2 -11   1        1.30       -8.49      8.49 o 
  -8 -10   1       15.71        6.82      9.91 o 
  -7 -10   1        0.78        5.70      7.19 o 
  -6 -10   1       12.72       15.70      9.10 o 
  -5 -10   1        5.19        1.49      5.74 o 
  -4 -10   1       24.43       17.75      4.17 o 
  -3 -10   1        7.59        9.70      5.79 o 
  -2 -10   1        0.53       -2.07      3.84 o 
  -1 -10   1        9.53       -1.61     10.73 o 
   0 -10   1        1.33       10.91     10.79 o 
   1 -10   1       16.42       21.26     11.58 o 
   2 -10   1        2.54        9.77     12.12 o 
   3 -10   1        3.06       19.70      8.21 o 
  -9  -9   1        1.06       -6.67      6.67 o 
  -8  -9   1       11.61        9.54     11.57 o 
  -7  -9   1        0.02        0.96      5.36 o 
  -6  -9   1        2.06       -0.38      5.26 o 
  -5  -9   1        3.25       -0.51      5.36 o 
  -4  -9   1        5.69        2.82      3.87 o 
  -3  -9   1        9.55        4.20      4.72 o 
  -2  -9   1       56.10       62.68      9.40 o 
  -1  -9   1       12.00       25.30     10.67 o 
   0  -9   1        4.37       -2.80     15.48 o 
   1  -9   1       73.70       57.68     17.46 o 
   2  -9   1       51.01       49.29      8.12 o 
   3  -9   1       10.50       24.13      8.10 o 
   4  -9   1        6.58        5.31     13.22 o 
   5  -9   1        0.10       -8.24      8.24 o 
 -10  -8   1        0.09       13.93      9.89 o 
  -9  -8   1        6.52        1.46      6.35 o 
  -8  -8   1        2.87        1.59      6.11 o 
  -7  -8   1       49.50       23.70     13.31 o 
  -6  -8   1       14.09        6.09      5.25 o 
  -5  -8   1        2.89        0.38      4.85 o 
  -4  -8   1        0.20        0.19      4.34 o 
  -3  -8   1        0.25        4.53      4.11 o 
  -2  -8   1       23.75       12.06      4.54 o 
  -1  -8   1        1.72        1.42      2.05 o 
   0  -8   1        2.31       10.56     10.56 o 
   1  -8   1       40.31       41.41     11.25 o 
   2  -8   1       49.86       48.67     10.85 o 
   3  -8   1       17.62       10.52      7.16 o 
   4  -8   1        0.67        7.84      9.23 o 
   5  -8   1        1.29       -3.47     20.89 o 
   6  -8   1        0.12       -2.66     21.45 o 
 -10  -7   1        5.74        8.90      7.05 o 
  -9  -7   1        4.93       13.85      8.63 o 
  -8  -7   1        9.20       -6.75      6.75 o 
  -7  -7   1      116.84      118.35     18.43 o 
  -6  -7   1       55.69       45.26     14.85 o 
  -5  -7   1      129.83      129.17      9.32 o 
  -4  -7   1       26.70       10.90      7.86 o 
  -3  -7   1        7.28       13.95      4.07 o 
  -2  -7   1       17.63       13.12      4.23 o 
  -1  -7   1      165.38      153.40     10.78 o 
   0  -7   1        0.29        9.71      8.96 o 
   1  -7   1       11.66        4.49     15.22 o 
   2  -7   1        0.27        2.10     15.95 o 
   3  -7   1        2.07        1.20      8.27 o 
   4  -7   1       20.06       17.90      8.99 o 
   5  -7   1        1.63        7.17     10.35 o 
   6  -7   1        1.07       -6.86     12.38 o 
   7  -7   1        7.22       -0.85     16.24 o 
 -11  -6   1        5.23       21.11     15.99 o 
 -10  -6   1        4.23       -2.39     12.12 o 
  -9  -6   1        8.85        3.46      8.21 o 
  -8  -6   1       37.99       36.42      8.64 o 
  -7  -6   1        6.51        3.57     15.45 o 
  -6  -6   1       64.71       80.05     26.29 o 
  -5  -6   1        1.64        4.55      9.57 o 
  -4  -6   1        0.03       -1.57      6.29 o 
  -3  -6   1      319.89      351.45      8.66 o 
  -2  -6   1       79.50       75.32      4.36 o 
  -1  -6   1      214.90      228.12     12.39 o 
   0  -6   1        2.20        7.21     11.95 o 
   1  -6   1      261.45      291.39     11.38 o 
   2  -6   1      124.53      141.87     16.74 o 
   3  -6   1       16.51       13.63      8.71 o 
   4  -6   1        2.16        3.76      8.80 o 
   5  -6   1       21.50        7.16      6.19 o 
   6  -6   1       15.14       -1.68     11.97 o 
   7  -6   1       17.21       -1.10      5.11 o 
   8  -6   1        1.08       -3.49      5.34 o 
 -11  -5   1        0.08       -2.39      8.39 o 
 -10  -5   1       11.56        4.79      8.10 o 
  -9  -5   1       21.80        5.76      7.28 o 
  -8  -5   1       19.16       14.36     11.38 o 
  -7  -5   1       22.18       14.91      9.74 o 
  -6  -5   1       46.83       38.74     16.51 o 
  -5  -5   1       52.36       61.40      7.55 o 
  -4  -5   1       83.65      101.25      6.68 o 
  -3  -5   1      208.77      201.31      8.77 o 
  -2  -5   1      381.17      433.76      5.97 o 
  -1  -5   1      161.66      191.18      4.15 o 
   0  -5   1        1.58       -4.28      4.28 o 
   1  -5   1      323.17      345.36     10.30 o 
   2  -5   1       18.48       28.63     11.96 o 
   3  -5   1       69.95       67.25     17.50 o 
   4  -5   1        0.70       -2.46      6.91 o 
   5  -5   1        5.47       10.14      4.79 o 
   6  -5   1       55.06       38.55      6.15 o 
   7  -5   1       32.49       31.75     17.29 o 
   8  -5   1        1.83       13.10     10.64 o 
 -11  -4   1        6.26       11.89     11.27 o 
 -10  -4   1        8.22       14.44      8.52 o 
  -9  -4   1        7.76        5.78      8.88 o 
  -8  -4   1       11.04        0.26     10.44 o 
  -7  -4   1       97.43      117.15     18.37 o 
  -6  -4   1        6.17        7.50      8.32 o 
  -5  -4   1      104.86      120.14     12.21 o 
  -4  -4   1      176.83      211.97     10.90 o 
  -3  -4   1      101.41      104.16      5.51 o 
  -2  -4   1      100.68       98.83      5.65 o 
  -1  -4   1      961.55      973.31      7.56 o 
   0  -4   1      190.47      224.04      4.93 o 
   1  -4   1        5.84        4.39      5.51 o 
   2  -4   1        0.07       -3.43      4.33 o 
   3  -4   1       37.83       36.75      3.03 o 
   4  -4   1       14.72       10.80      4.72 o 
   5  -4   1       53.25       60.72     12.34 o 
   6  -4   1        8.36        4.68      6.98 o 
   7  -4   1        8.29       -3.20      4.39 o 
   8  -4   1        6.24        4.22      7.37 o 
   9  -4   1        7.59       10.08      8.49 o 
 -11  -3   1        1.25      -10.57     12.98 o 
 -10  -3   1       23.21       18.15      8.42 o 
  -9  -3   1        7.70       11.81      7.57 o 
  -8  -3   1        0.01       -0.06      8.96 o 
  -7  -3   1        8.27       12.27      9.64 o 
  -6  -3   1        1.41        2.32     12.76 o 
  -5  -3   1      793.07      793.29     12.40 o 
  -4  -3   1        2.72        3.48      6.71 o 
  -3  -3   1      859.73      861.43     18.27 o 
  -2  -3   1       76.26       67.77      7.30 o 
  -1  -3   1      781.77      762.92      7.29 o 
   0  -3   1       13.44       17.15      1.79 o 
   1  -3   1     1133.46     1050.25     15.02 o 
   2  -3   1       22.95       44.11      9.93 o 
   3  -3   1      957.97     1001.15     21.45 o 
   4  -3   1       35.49       50.63      9.21 o 
   5  -3   1      181.24      204.15     19.09 o 
   6  -3   1        1.11        3.10      8.97 o 
   7  -3   1        0.05       -0.58      4.55 o 
   8  -3   1       22.77        8.67      6.05 o 
   9  -3   1        1.47       13.89      9.02 o 
  10  -3   1        0.94       -0.99      8.98 o 
 -11  -2   1        0.09       12.61     11.38 o 
 -10  -2   1        3.34        9.33      7.84 o 
  -9  -2   1       55.24       48.53      8.18 o 
  -8  -2   1       61.63       28.23     17.63 o 
  -7  -2   1        5.91       24.82     16.48 o 
  -6  -2   1       52.54       53.41     10.69 o 
  -5  -2   1        0.12       -1.43      6.04 o 
  -4  -2   1       89.20       82.48      5.98 o 
  -3  -2   1     1086.13     1048.63     23.03 o 
  -2  -2   1      322.58      283.83      7.70 o 
  -1  -2   1     4635.94     4511.77     26.20 o 
   0  -2   1      382.72      412.24      5.25 o 
   2  -2   1      224.44      219.21      8.12 o 
   3  -2   1     2366.04     2350.85     19.56 o 
   4  -2   1      340.77      279.69      8.41 o 
   5  -2   1      122.96      130.42     11.90 o 
   6  -2   1        1.62       -1.49     13.03 o 
   7  -2   1       70.34       79.89     16.96 o 
   8  -2   1       20.25        8.78     13.56 o 
   9  -2   1       26.42       12.76      9.63 o 
  10  -2   1        0.01        3.05      7.53 o 
 -11  -1   1        0.19       -1.66     10.37 o 
 -10  -1   1       11.16       12.85      9.21 o 
  -9  -1   1       14.00        5.79      8.56 o 
  -8  -1   1       40.19       43.94      8.66 o 
  -7  -1   1       20.42       30.13      9.80 o 
  -6  -1   1       45.71       50.35     10.19 o 
  -5  -1   1       70.19       67.87      7.20 o 
  -4  -1   1      117.29      118.59      9.81 o 
  -3  -1   1      120.74      120.32      6.25 o 
  -2  -1   1     1382.49     1283.51     15.39 o 
  -1  -1   1     1482.99     1599.01      9.41 o 
   0  -1   1      939.32      848.94      6.82 o 
   1  -1   1        1.58       -1.16      3.74 o 
   2  -1   1      953.74      762.10     19.16 o 
   3  -1   1      580.27      531.10      8.38 o 
   4  -1   1        7.55        9.15      5.20 o 
   5  -1   1      329.07      326.65      8.83 o 
   6  -1   1        5.00       -3.93      7.81 o 
   7  -1   1       21.97       30.79     11.13 o 
   8  -1   1      125.49      152.30     10.89 o 
   9  -1   1       73.67       67.93     13.61 o 
  10  -1   1        4.04        5.90     13.27 o 
 -11   0   1        0.19       -5.50     11.46 o 
 -10   0   1       21.31       17.14      7.58 o 
  -9   0   1        8.58       10.95      7.67 o 
  -8   0   1        0.69        3.44      6.62 o 
  -7   0   1      103.28       97.98      8.37 o 
  -6   0   1       16.68        3.46      5.94 o 
  -5   0   1       98.79      110.53     11.58 o 
  -4   0   1      100.38      107.68      6.10 o 
  -3   0   1       48.72       48.40      5.70 o 
  -2   0   1     3283.67     3141.67     20.03 o 
   2   0   1     2336.43     2157.49     22.92 o 
   3   0   1      978.66      962.35     16.30 o 
   4   0   1      376.76      343.90      8.29 o 
   5   0   1        4.38       -2.98      8.11 o 
   6   0   1      729.25      733.41     16.54 o 
   7   0   1       49.95       50.45     13.35 o 
   8   0   1        3.75        8.47     11.74 o 
   9   0   1       18.50       26.83     10.05 o 
  10   0   1       13.41        1.13     16.93 o 
  11   0   1        3.71       -2.46      7.09 o 
 -10   1   1        0.48        0.00      9.64 o 
  -9   1   1       32.48       19.24      9.76 o 
  -8   1   1       12.83       17.86      9.67 o 
  -7   1   1       12.54       12.61      6.95 o 
  -6   1   1       80.69       78.79      6.49 o 
  -5   1   1       68.74       76.01      5.15 o 
  -4   1   1        0.39        5.33      3.71 o 
  -3   1   1      348.35      327.19      5.48 o 
  -2   1   1     3302.49     3218.53     20.17 o 
  -1   1   1      442.42      378.78      3.02 o 
   2   1   1     6208.07     5934.31     40.64 o 
   3   1   1     2839.95     2805.88     26.39 o 
   4   1   1      184.67      197.92      9.15 o 
   5   1   1       33.09       40.59      9.08 o 
   6   1   1       96.33       88.43      9.08 o 
   7   1   1        8.83        4.10     11.66 o 
   8   1   1      480.52      486.29     15.52 o 
   9   1   1        6.61        9.91      9.34 o 
  10   1   1        8.60      -17.44     17.44 o 
  11   1   1        7.65       -8.48     11.41 o 
 -10   2   1       15.05        5.49      7.90 o 
  -9   2   1       15.93        8.91      9.08 o 
  -8   2   1        1.37        6.91      5.30 o 
  -7   2   1       19.04       11.81      7.97 o 
  -6   2   1       23.13       30.07      5.59 o 
  -5   2   1       24.05       24.21      5.15 o 
  -4   2   1     1289.67     1357.30     19.10 o 
  -3   2   1      143.04      133.12      3.95 o 
  -2   2   1       53.86       66.81      2.88 o 
  -1   2   1     2013.10     1885.27     13.32 o 
   0   2   1        0.14        3.25      3.56 o 
   1   2   1     3852.87     3803.01     25.94 o 
   2   2   1     1382.11     1317.69     17.87 o 
   3   2   1      192.43      197.21      8.95 o 
   4   2   1      789.90      815.38     13.36 o 
   5   2   1      149.79      131.45      8.30 o 
   6   2   1        0.26       -0.11      7.75 o 
   7   2   1      242.40      268.95     13.05 o 
   8   2   1        8.14       10.58     11.78 o 
   9   2   1       33.49       25.24     16.65 o 
  10   2   1        9.89       13.27     14.84 o 
  11   2   1       10.49        0.16     13.01 o 
 -10   3   1        0.00        7.01      5.83 o 
  -9   3   1        0.02       11.70      8.11 o 
  -8   3   1        0.18        0.53      5.24 o 
  -7   3   1        3.20       -0.93      5.51 o 
  -6   3   1        0.76        1.27      5.23 o 
  -5   3   1        0.01        1.42      6.36 o 
  -4   3   1       97.51      113.06      4.00 o 
  -3   3   1        8.96        6.22      3.08 o 
  -2   3   1      749.14      721.62     24.15 o 
  -1   3   1      506.15      490.77      4.52 o 
   0   3   1     1234.75     1207.21     12.53 o 
   1   3   1      704.00      589.02     14.40 o 
   2   3   1        0.11       -2.56      6.18 o 
   3   3   1        3.68        6.21      5.18 o 
   4   3   1     1635.26     1557.14     16.16 o 
   5   3   1       11.59        6.92      8.83 o 
   6   3   1       99.85      114.99     11.30 o 
   7   3   1        3.48        1.29     16.82 o 
   8   3   1       60.70       46.15     20.91 o 
   9   3   1      183.38      231.77     15.28 o 
  10   3   1        8.29       11.87     15.21 o 
  11   3   1       12.05       16.53     11.26 o 
  -9   4   1        0.15        0.28      9.00 o 
  -8   4   1       16.88        4.18      6.55 o 
  -7   4   1        0.22       -1.44      5.14 o 
  -6   4   1        0.04       -2.55      5.27 o 
  -5   4   1        4.87        6.13      4.64 o 
  -4   4   1        4.55        6.75      3.47 o 
  -3   4   1       38.94       53.34     12.01 o 
  -2   4   1      863.17      963.18      9.49 o 
  -1   4   1      401.06      477.67     13.06 o 
   0   4   1       17.37       20.80      4.35 o 
   1   4   1      508.19      543.17      7.30 o 
   2   4   1      465.52      453.95      7.27 o 
   3   4   1      230.55      253.56     10.17 o 
   4   4   1       28.37       22.97      6.02 o 
   5   4   1       26.35       37.88      9.18 o 
   6   4   1       59.89       66.31     15.15 o 
   7   4   1       98.14      119.58     11.78 o 
   8   4   1       35.59       48.47     12.06 o 
   9   4   1        4.99       16.81     10.25 o 
  10   4   1       13.85        8.83     10.69 o 
  11   4   1        3.37       -3.62     10.45 o 
  -9   5   1        0.01       -3.16      8.34 o 
  -8   5   1        0.36        6.74      7.63 o 
  -7   5   1       53.85       15.75     22.89 o 
  -6   5   1        5.92        5.22      6.16 o 
  -5   5   1        1.66        7.95      4.19 o 
  -4   5   1       11.18        9.91      3.38 o 
  -3   5   1        2.82        3.88      4.01 o 
  -2   5   1       20.10       28.27      5.87 o 
  -1   5   1       14.76       17.10      1.89 o 
   0   5   1       15.01       15.37      4.04 o 
   1   5   1     2450.69     2766.32     23.33 o 
   2   5   1     1388.03     1425.29     13.96 o 
   3   5   1       37.46       34.45      8.76 o 
   4   5   1      160.58      168.12      8.61 o 
   5   5   1      534.82      524.44     16.01 o 
   6   5   1      168.07      172.07     13.24 o 
   7   5   1       65.53       77.97     12.71 o 
   8   5   1       13.14       -7.72     10.98 o 
   9   5   1       60.92       73.63     13.89 o 
  10   5   1       19.52        2.89     10.26 o 
  11   5   1        2.01        4.36     10.45 o 
  -8   6   1        0.09       18.95     10.35 o 
  -7   6   1       25.72       26.12     26.12 o 
  -6   6   1        1.25       -1.14      4.85 o 
  -5   6   1       26.57       16.63      8.55 o 
  -4   6   1        0.08        0.48      5.21 o 
  -3   6   1      362.99      358.52     17.47 o 
  -2   6   1      118.85      151.19     14.35 o 
  -1   6   1       47.25       44.75      7.35 o 
   0   6   1      546.78      491.16      6.86 o 
   1   6   1       64.49       99.71      7.66 o 
   2   6   1        8.21       11.38      5.66 o 
   3   6   1      179.46      205.72      8.05 o 
   4   6   1        2.64       -0.52      9.23 o 
   5   6   1      455.67      452.69     13.45 o 
   6   6   1      379.01      399.96     14.10 o 
   7   6   1       38.18       40.22     15.29 o 
   8   6   1        4.01        6.76     12.40 o 
   9   6   1        3.29       11.00      9.82 o 
  10   6   1        0.91       -4.41     10.16 o 
  11   6   1        3.30        0.99      9.56 o 
  -7   7   1       13.63        1.02     11.58 o 
  -6   7   1        0.31       -4.91      6.74 o 
  -5   7   1       15.67        8.15      3.31 o 
  -4   7   1        1.28        3.79     10.75 o 
  -3   7   1       28.62       35.25      7.45 o 
  -2   7   1       57.97       72.30     10.09 o 
  -1   7   1      124.66      124.97     15.85 o 
   0   7   1      192.02      201.80      8.95 o 
   1   7   1       76.25       79.07      7.55 o 
   2   7   1       39.15       30.63      6.05 o 
   3   7   1       11.09       11.91      7.85 o 
   4   7   1       54.69       67.71      7.87 o 
   5   7   1       88.50      106.36     14.78 o 
   6   7   1       44.85       41.31     12.74 o 
   7   7   1        4.86        4.73     15.58 o 
   8   7   1        0.04        0.52     12.66 o 
   9   7   1       25.67       11.16     12.67 o 
  10   7   1        5.51       -1.50      9.64 o 
  11   7   1        0.88       -3.02      9.99 o 
  -6   8   1        7.60       -1.40     11.89 o 
  -5   8   1       24.67       24.30     11.00 o 
  -4   8   1        0.29       -1.19      8.09 o 
  -3   8   1       51.70       43.96      7.30 o 
  -2   8   1        8.82        5.29     10.04 o 
  -1   8   1       24.01       19.06      9.80 o 
   0   8   1        1.43       -5.33      9.09 o 
   1   8   1       15.61       20.04     11.29 o 
   2   8   1       35.46       49.52     10.29 o 
   3   8   1        3.40       -1.50      8.74 o 
   4   8   1        0.50        3.92      8.69 o 
   5   8   1        4.65        8.87      8.47 o 
   6   8   1       33.04       32.44     10.48 o 
   7   8   1       10.12        9.87      8.57 o 
   8   8   1        6.36       14.45      9.24 o 
   9   8   1        7.05       -1.39     12.34 o 
  10   8   1        3.81        3.02      9.94 o 
  -5   9   1        0.16       35.52     12.95 o 
  -4   9   1        0.20       -0.28      6.97 o 
  -3   9   1       10.39       -7.22      7.22 o 
  -2   9   1      158.31      167.22     17.97 o 
  -1   9   1        0.02        5.39     14.64 o 
   0   9   1        1.67      -16.40     16.40 o 
   1   9   1       31.63       21.04      2.94 o 
   2   9   1       10.97        5.80      7.49 o 
   3   9   1       19.36       23.81      9.42 o 
   4   9   1        0.11       -4.35      7.76 o 
   5   9   1        0.29        0.12     20.25 o 
   6   9   1       21.90       19.00     11.43 o 
   7   9   1       15.29       13.52      8.95 o 
   8   9   1        8.15       -3.54     11.73 o 
   9   9   1       14.70       -0.28     10.00 o 
  10   9   1        6.10      -14.06     17.09 o 
  -4  10   1        7.58       14.91      8.06 o 
  -3  10   1       16.85        7.74     15.75 o 
  -2  10   1        0.76       -4.64      7.24 o 
  -1  10   1        2.79       -0.16      9.13 o 
   0  10   1        0.64        4.70      9.80 o 
   1  10   1       26.85       23.29     10.51 o 
   2  10   1        7.49        3.96      2.31 o 
   3  10   1       48.32       32.34      9.04 o 
   4  10   1        3.07        7.91     11.25 o 
   5  10   1       79.25      116.11      9.21 o 
   6  10   1        0.11        1.87      8.76 o 
   7  10   1       28.21       17.98     17.83 o 
   8  10   1       20.77       11.76     12.75 o 
   9  10   1        0.02       -6.50      9.92 o 
  -3  11   1        0.13       10.30      8.17 o 
  -2  11   1        0.07        2.57     14.55 o 
  -1  11   1        0.02       42.01     18.25 o 
   0  11   1       11.31       20.07     18.43 o 
   1  11   1        1.75      -18.95     18.95 o 
   2  11   1       11.90       19.16      9.34 o 
   3  11   1        2.10        7.75      3.04 o 
   4  11   1       11.71        8.45      7.98 o 
   5  11   1        6.45       20.12     16.83 o 
   6  11   1        4.67       12.26     22.46 o 
   7  11   1       12.54       14.48     27.10 o 
   8  11   1        9.48       22.89     25.70 o 
   0  12   1       10.61        3.89     11.72 o 
   1  12   1        0.03       -9.43     12.04 o 
   2  12   1        0.26       -3.69     12.37 o 
   3  12   1        0.46       12.60     10.67 o 
   4  12   1       18.07       10.54      7.99 o 
   5  12   1        0.86        5.73     10.40 o 
   6  12   1        2.03        6.76      5.95 o 
  -6 -11   2        0.69       -3.37      5.05 o 
  -5 -11   2        0.11       -3.78      4.28 o 
  -4 -11   2        0.13        3.35      4.84 o 
  -3 -11   2       14.60       36.27     17.42 o 
  -2 -11   2        0.19       -3.95     19.73 o 
  -1 -11   2        0.04       -4.34     18.77 o 
   0 -11   2        2.02       12.52     19.07 o 
   1 -11   2        2.13       20.10     12.51 o 
  -7 -10   2        9.66       10.71      8.52 o 
  -6 -10   2        0.89       -7.43      7.43 o 
  -5 -10   2        3.06       14.34     10.14 o 
  -4 -10   2       21.33       21.73     10.92 o 
  -3 -10   2        0.33        6.94      6.14 o 
  -2 -10   2        1.52        3.31      5.78 o 
  -1 -10   2        7.46        4.28     11.38 o 
   0 -10   2        3.62        4.13     10.87 o 
   1 -10   2       10.57       13.02     11.48 o 
   2 -10   2        8.55       26.71     12.10 o 
   3 -10   2        1.38        9.31     18.81 o 
  -8  -9   2        6.52       -0.92      6.80 o 
  -7  -9   2        0.15        3.40      7.94 o 
  -6  -9   2        2.77       -0.45      7.92 o 
  -5  -9   2        6.19        0.26      4.68 o 
  -4  -9   2       16.13        4.33      4.24 o 
  -3  -9   2       11.10        6.21      5.25 o 
  -2  -9   2       45.29       20.20      7.25 o 
  -1  -9   2        0.16        6.55     10.02 o 
   0  -9   2        0.33       -2.56      9.54 o 
   1  -9   2        0.29        5.45     10.45 o 
   2  -9   2        4.16        7.11      7.46 o 
   3  -9   2        1.34       31.63     19.94 o 
   4  -9   2        4.16       16.39     15.81 o 
  -9  -8   2        7.63        6.60     10.38 o 
  -8  -8   2        7.93       -3.52      6.16 o 
  -7  -8   2        0.01        1.53      6.06 o 
  -6  -8   2        0.54        2.71      5.41 o 
  -5  -8   2        0.10        2.68      7.02 o 
  -4  -8   2       18.69       13.86      9.62 o 
  -3  -8   2        0.04        7.10      5.35 o 
  -2  -8   2        0.00        0.28      3.86 o 
  -1  -8   2       93.34       49.69     48.25 o 
   0  -8   2       99.42      111.89     11.69 o 
   1  -8   2       29.30       71.28     10.76 o 
   2  -8   2       30.19       32.05      7.42 o 
   3  -8   2       25.35       34.61     11.96 o 
   4  -8   2        4.91       29.33     10.22 o 
   5  -8   2        8.12       13.95      9.88 o 
   6  -8   2        1.84      -12.49     14.30 o 
 -10  -7   2        0.28        0.15      6.16 o 
  -9  -7   2        3.22        3.55      6.75 o 
  -8  -7   2        0.92       -5.00      6.91 o 
  -7  -7   2       49.39       61.76     14.46 o 
  -6  -7   2       32.98       11.30     12.47 o 
  -5  -7   2       17.02        9.89      7.13 o 
  -4  -7   2        1.87        4.41      7.46 o 
  -3  -7   2        2.77       -1.68      5.49 o 
  -2  -7   2       20.66       26.73      5.24 o 
  -1  -7   2        0.07       -2.90      3.13 o 
   0  -7   2        1.15        0.65      8.78 o 
   1  -7   2       17.87       36.22     16.54 o 
   2  -7   2      109.40      134.49     19.08 o 
   3  -7   2       25.78       26.56      8.95 o 
   4  -7   2        0.07       -3.95      7.16 o 
   5  -7   2        8.58        9.05      9.49 o 
   6  -7   2        3.56       -1.33      9.87 o 
   7  -7   2        0.19       -2.75     10.13 o 
 -10  -6   2        0.00       -7.34      7.34 o 
  -9  -6   2       11.85        2.39      8.43 o 
  -8  -6   2        6.11       10.30      8.62 o 
  -7  -6   2       59.12       59.04      7.41 o 
  -6  -6   2       31.48       21.02      7.34 o 
  -5  -6   2      116.21      120.97      8.20 o 
  -4  -6   2       63.39       57.74      5.71 o 
  -3  -6   2        9.38        2.87      4.93 o 
  -2  -6   2        1.60        1.45      4.37 o 
  -1  -6   2       23.32       20.63      3.65 o 
   1  -6   2        3.09        3.11      8.38 o 
   2  -6   2        0.00       -6.66      9.27 o 
   3  -6   2      111.53      122.47      8.55 o 
   4  -6   2       59.69       63.83     10.04 o 
   5  -6   2       11.12        4.78      6.81 o 
   6  -6   2        5.25        5.02     11.48 o 
   7  -6   2        0.32       -0.42      6.03 o 
   8  -6   2        0.21       42.06     17.10 o 
 -10  -5   2        0.01        8.07      7.43 o 
  -9  -5   2        1.97       -7.03      7.85 o 
  -8  -5   2        3.51        2.09      6.81 o 
  -7  -5   2        8.20        6.91      6.47 o 
  -6  -5   2       34.36       31.67      7.40 o 
  -5  -5   2        4.24        2.89      5.47 o 
  -4  -5   2      102.20      117.64     11.64 o 
  -3  -5   2       19.01       18.17      3.82 o 
  -2  -5   2      308.05      311.28      7.90 o 
  -1  -5   2      125.05      142.21      3.95 o 
   0  -5   2       18.38       16.72      6.43 o 
   1  -5   2       85.39       75.89      7.96 o 
   2  -5   2        0.21       -5.66      5.66 o 
   3  -5   2      183.65      183.56     24.21 o 
   4  -5   2        5.49        2.41      2.92 o 
   5  -5   2        1.27        4.12      2.64 o 
   6  -5   2       17.81       11.00      6.95 o 
   7  -5   2       46.39       31.50     29.43 o 
   8  -5   2        1.31       -0.48      7.30 o 
 -11  -4   2        1.92       12.11     10.28 o 
 -10  -4   2        0.21        5.02      9.14 o 
  -9  -4   2       74.79       82.40     20.99 o 
  -8  -4   2        1.37        1.24      6.48 o 
  -7  -4   2        0.01        1.23      7.37 o 
  -6  -4   2       37.20       45.05      6.91 o 
  -5  -4   2        6.96       10.33      4.95 o 
  -4  -4   2      161.51      164.51      6.82 o 
  -3  -4   2       23.66       20.78      4.33 o 
  -2  -4   2        1.95        0.02      2.99 o 
  -1  -4   2       15.90       13.80      2.95 o 
   0  -4   2      705.95      725.92     26.51 o 
   1  -4   2      110.08      104.62      2.26 o 
   2  -4   2       13.65       10.07      2.42 o 
   3  -4   2        8.60        8.87      8.27 o 
   4  -4   2       18.21       23.98     10.57 o 
   5  -4   2       19.67        4.56     20.24 o 
   6  -4   2       14.28       10.23     13.54 o 
   7  -4   2        7.81       -2.02      4.34 o 
   8  -4   2        0.58        4.79      7.36 o 
   9  -4   2        0.00        6.14      5.59 o 
 -11  -3   2        4.44       16.76     12.42 o 
 -10  -3   2        2.32       11.73     12.07 o 
  -9  -3   2        2.37        1.88     10.04 o 
  -8  -3   2       12.35        8.56      8.34 o 
  -7  -3   2        1.54        2.49      7.05 o 
  -6  -3   2       67.77       70.33      7.43 o 
  -5  -3   2       83.34       87.35     24.42 o 
  -4  -3   2       18.05       20.71      5.23 o 
  -3  -3   2      287.98      282.53      6.46 o 
  -2  -3   2        4.56        3.57      2.51 o 
  -1  -3   2      475.99      512.93      6.00 o 
   0  -3   2      408.89      353.29      3.54 o 
   1  -3   2       67.98       59.79      2.61 o 
   2  -3   2      920.19      950.51     18.96 o 
   3  -3   2       97.93       99.07     13.31 o 
   4  -3   2      279.64      281.36     12.25 o 
   5  -3   2        3.32       15.13     19.37 o 
   6  -3   2       13.87       20.17      9.74 o 
   7  -3   2       26.58       28.88      9.34 o 
   8  -3   2        6.35        8.14      8.58 o 
   9  -3   2        1.31        8.28      7.99 o 
  10  -3   2        6.54       17.36      7.62 o 
 -11  -2   2        4.58        7.23     18.37 o 
 -10  -2   2        0.04       -3.34      9.28 o 
  -9  -2   2        0.57        4.28      6.72 o 
  -8  -2   2        8.42        9.55      7.69 o 
  -7  -2   2      110.53      123.22      7.93 o 
  -6  -2   2       30.90       30.50      7.38 o 
  -5  -2   2       65.58       53.68      5.48 o 
  -4  -2   2        1.00        1.59      4.13 o 
  -3  -2   2      285.48      258.46      7.56 o 
  -2  -2   2     2434.94     2215.04     14.33 o 
  -1  -2   2      455.46      408.51      4.24 o 
   0  -2   2       32.87       25.89      2.02 o 
   1  -2   2      138.20      113.93      4.44 o 
   2  -2   2        7.76       11.56      5.84 o 
   3  -2   2      230.53      246.98      7.21 o 
   4  -2   2      271.39      254.33      8.71 o 
   5  -2   2       91.39      105.57      8.64 o 
   6  -2   2       88.69       74.97     10.26 o 
   7  -2   2        0.76        4.39      8.83 o 
   8  -2   2       15.50        9.21      8.53 o 
   9  -2   2        2.16       -4.45      8.88 o 
  10  -2   2       10.44        7.35      7.53 o 
 -11  -1   2        4.24        6.57     11.10 o 
 -10  -1   2       10.79        7.29      7.82 o 
  -9  -1   2        6.51        3.73      6.22 o 
  -8  -1   2        0.00       11.33      8.01 o 
  -7  -1   2       19.65       21.28      8.92 o 
  -6  -1   2       37.43       63.66      8.40 o 
  -5  -1   2      173.18      204.64      6.76 o 
  -4  -1   2        0.35        0.64      6.05 o 
  -3  -1   2      832.85      717.51      9.41 o 
  -2  -1   2     1462.42     1490.99      9.75 o 
  -1  -1   2     8207.04     8146.05     40.16 o 
   0  -1   2     8176.48     7778.92     39.95 o 
   1  -1   2     1750.09     1572.94     23.64 o 
   2  -1   2      191.43      167.63      6.17 o 
   3  -1   2        4.57        3.17      4.19 o 
   4  -1   2      302.66      353.69     12.38 o 
   5  -1   2       84.86       93.70     25.41 o 
   6  -1   2       13.70       14.47      9.71 o 
   7  -1   2      191.00      234.54     12.18 o 
   8  -1   2       27.29       22.49     12.75 o 
   9  -1   2        1.54       -5.15     10.59 o 
  10  -1   2        1.26       17.88     10.34 o 
 -10   0   2        0.48       -5.00      8.07 o 
  -9   0   2       13.90       17.58     10.24 o 
  -8   0   2        0.02       -1.97      5.80 o 
  -7   0   2      103.86       90.53      8.12 o 
  -6   0   2        0.41       -0.73      7.83 o 
  -5   0   2        3.02        2.46      4.57 o 
  -4   0   2      192.58      218.96      6.40 o 
  -3   0   2      178.74      196.52      9.64 o 
  -2   0   2       54.41       60.87      4.87 o 
  -1   0   2     8088.15     7873.36     35.22 o 
   0   0   2     1198.52     1076.24     11.19 o 
   1   0   2       22.03       21.08      4.56 o 
   2   0   2     2979.49     2668.91     23.88 o 
   3   0   2      277.48      265.56      6.95 o 
   4   0   2      328.00      320.51      8.66 o 
   5   0   2       14.35       17.41      6.71 o 
   6   0   2       21.67       33.27     11.06 o 
   7   0   2        0.01        9.94     11.33 o 
   8   0   2       50.55       36.99     11.20 o 
   9   0   2      111.97      154.19     45.13 o 
  10   0   2        1.43        7.81     10.24 o 
  11   0   2        7.42       25.69     15.03 o 
 -10   1   2       13.95       12.27      7.50 o 
  -9   1   2       35.67       34.95      6.94 o 
  -8   1   2        1.95        2.91      7.61 o 
  -7   1   2       78.81       91.96      8.98 o 
  -6   1   2        0.08        1.88      6.07 o 
  -5   1   2      321.92      313.68     10.28 o 
  -4   1   2       11.84       14.37      4.59 o 
  -3   1   2      248.25      266.66      7.62 o 
  -2   1   2      690.39      599.78      6.61 o 
  -1   1   2     1776.01     1823.37      9.73 o 
   0   1   2      456.03      467.12      4.59 o 
   1   1   2     3774.11     3665.84     32.21 o 
   2   1   2      115.58      105.98      9.43 o 
   3   1   2       22.49       23.51      6.30 o 
   4   1   2      432.68      420.60     23.68 o 
   5   1   2      253.96      258.93      9.13 o 
   6   1   2      324.18      327.99     17.13 o 
   7   1   2       16.71        7.22     10.21 o 
   8   1   2        0.93        1.29     10.38 o 
   9   1   2       32.17       31.78     12.03 o 
  10   1   2        1.23      -11.59     11.95 o 
  11   1   2       10.54        4.01     12.39 o 
 -10   2   2        0.57        1.25      6.48 o 
  -9   2   2       20.85       12.18      8.69 o 
  -8   2   2        2.49        4.48      5.65 o 
  -7   2   2       27.97       31.10      6.09 o 
  -6   2   2       16.79       18.33      6.43 o 
  -5   2   2       34.81       28.38      5.31 o 
  -4   2   2        2.56        5.08      4.37 o 
  -3   2   2       55.08       49.25      4.10 o 
  -2   2   2      367.95      364.77      4.34 o 
  -1   2   2      171.24      149.24      4.34 o 
   0   2   2      905.83      789.50     10.55 o 
   1   2   2      195.84      232.83     48.49 o 
   2   2   2        6.29       -0.42      9.27 o 
   3   2   2      563.20      482.60     10.96 o 
   4   2   2      130.78      152.78      7.28 o 
   5   2   2      155.46      160.05     11.22 o 
   6   2   2       90.37      103.41      9.48 o 
   7   2   2       49.17       85.93     19.56 o 
   8   2   2       40.82       39.81     17.19 o 
   9   2   2       62.90       70.33     11.43 o 
  10   2   2       11.22       -2.22     13.49 o 
  11   2   2        5.21        7.28     13.80 o 
 -10   3   2        3.12        6.12     15.10 o 
  -9   3   2        1.15       -0.80      6.04 o 
  -8   3   2       14.71        7.27      5.14 o 
  -7   3   2        1.77        5.75      4.74 o 
  -6   3   2      157.10      144.32     15.47 o 
  -5   3   2       31.39       44.92      5.20 o 
  -4   3   2       36.11       41.62      4.35 o 
  -3   3   2       20.47       32.59      3.56 o 
  -2   3   2      182.39      209.54      4.11 o 
  -1   3   2      277.08      290.34      3.93 o 
   0   3   2      214.18      184.62      4.58 o 
   1   3   2        0.07        0.76      4.57 o 
   2   3   2      691.14      610.99     10.08 o 
   3   3   2        1.36        5.16      6.35 o 
   4   3   2      171.19      163.27      8.77 o 
   5   3   2      475.45      495.51     16.78 o 
   6   3   2        8.67        9.01      8.68 o 
   7   3   2       10.75        8.27     10.71 o 
   8   3   2        2.72        7.07     11.93 o 
   9   3   2        0.07       -2.32     12.56 o 
  10   3   2        8.19        9.59     13.86 o 
  11   3   2       19.90       28.40     15.64 o 
  -9   4   2        0.15        7.13      9.70 o 
  -8   4   2        7.95       -1.16      6.04 o 
  -7   4   2        5.05        3.44      5.42 o 
  -6   4   2       41.51       16.37     21.68 o 
  -5   4   2       14.29       13.34      7.09 o 
  -4   4   2       93.83       85.20      5.32 o 
  -3   4   2      265.49      226.42      6.04 o 
  -2   4   2      942.00      961.20      8.53 o 
  -1   4   2       63.91       68.65      4.02 o 
   0   4   2       41.44       37.83      3.41 o 
   1   4   2       26.01       31.52      5.86 o 
   2   4   2        0.87        2.59      3.85 o 
   3   4   2      176.44      156.06      5.83 o 
   4   4   2      297.31      290.21      9.63 o 
   5   4   2        0.28        6.75      6.95 o 
   6   4   2        5.04       15.06      8.82 o 
   7   4   2        4.67       12.32     18.28 o 
   8   4   2        2.67       -9.54     19.79 o 
   9   4   2       84.00       76.29     16.10 o 
  10   4   2        4.91        0.89     14.03 o 
  11   4   2        3.35       14.73     16.27 o 
  -9   5   2        0.53       -2.05      5.85 o 
  -8   5   2        7.77       -2.76      5.38 o 
  -7   5   2        7.56       -3.66      5.06 o 
  -6   5   2       50.49       18.38     20.20 o 
  -5   5   2        1.51       -3.82      4.40 o 
  -4   5   2       39.02       32.95      9.13 o 
  -3   5   2        0.11        5.18      4.20 o 
  -2   5   2       25.73       19.02      3.39 o 
  -1   5   2        7.42        7.98      2.02 o 
   0   5   2     2197.71     2248.10     32.88 o 
   1   5   2        8.19        8.53      3.57 o 
   2   5   2       10.06        2.56      3.84 o 
   3   5   2       66.08       78.58      5.54 o 
   4   5   2      133.84      155.18     12.71 o 
   5   5   2      571.99      590.01     11.56 o 
   6   5   2        6.00       13.80      8.92 o 
   7   5   2       35.55       40.78     11.11 o 
   8   5   2        2.99        1.74     10.83 o 
   9   5   2       12.65       12.83     12.88 o 
  10   5   2        4.06        7.65     13.64 o 
  11   5   2        4.95       26.18     16.76 o 
  -8   6   2        0.27        5.13      7.19 o 
  -7   6   2        0.28        1.48     13.43 o 
  -6   6   2        3.92        0.50      3.84 o 
  -5   6   2        1.71       -5.74      6.06 o 
  -4   6   2      264.97      256.30     14.66 o 
  -3   6   2       41.32       42.03      4.36 o 
  -2   6   2        3.83        1.48      2.51 o 
  -1   6   2       69.46       63.70      5.58 o 
   0   6   2        6.47        5.97      1.89 o 
   1   6   2       28.42       41.00      4.72 o 
   2   6   2      731.71      750.55     11.35 o 
   3   6   2       39.63       57.34      9.99 o 
   4   6   2       18.14       28.86      6.25 o 
   5   6   2       25.34       22.97     10.03 o 
   6   6   2       51.68       36.41     26.40 o 
   7   6   2       36.63       28.48     13.94 o 
   8   6   2       47.50       54.18     11.25 o 
   9   6   2        7.58        2.27      9.67 o 
  10   6   2        1.04       -3.18     13.55 o 
  11   6   2        0.26        4.89     13.57 o 
  -7   7   2        1.83       -6.10      7.74 o 
  -6   7   2        0.13        2.90      3.22 o 
  -5   7   2        5.64        2.90      2.86 o 
  -4   7   2       79.76       95.20     14.51 o 
  -3   7   2       17.84        5.63      7.44 o 
  -2   7   2       12.07       12.73      8.50 o 
  -1   7   2       13.90       11.51      4.49 o 
   0   7   2        2.11        5.60      2.83 o 
   1   7   2       14.51       18.52      6.55 o 
   2   7   2       57.29       69.38      9.55 o 
   3   7   2      149.04      145.67     18.93 o 
   4   7   2        1.38        6.23      6.82 o 
   5   7   2        0.25       -2.22      7.69 o 
   6   7   2        0.60        2.92      9.98 o 
   7   7   2        0.41        4.21      9.84 o 
   8   7   2       13.93       20.59     12.44 o 
   9   7   2        6.44        3.33      9.70 o 
  10   7   2        0.14       11.29     18.43 o 
  11   7   2        3.05       -2.21     16.94 o 
  -6   8   2       10.55       -5.82      9.08 o 
  -5   8   2        7.45        8.98      7.07 o 
  -4   8   2        6.24        9.70     10.81 o 
  -3   8   2        3.96        1.13      5.97 o 
  -2   8   2       14.73        7.18      9.34 o 
  -1   8   2       15.03        9.05      4.90 o 
   0   8   2        2.23        0.89      2.86 o 
   1   8   2       16.69       20.53      6.62 o 
   2   8   2        0.01        8.21     10.70 o 
   3   8   2       10.44       11.61      7.16 o 
   4   8   2        4.00       -2.38      9.50 o 
   5   8   2       22.55       31.07      8.84 o 
   6   8   2      176.43      178.46     14.91 o 
   7   8   2       92.61      104.64     13.12 o 
   8   8   2       21.38       12.28      9.40 o 
   9   8   2        3.80        1.98     10.68 o 
  10   8   2        0.14        8.33     13.22 o 
  -5   9   2        0.52       11.03     12.15 o 
  -4   9   2        0.25       -8.43      8.43 o 
  -3   9   2       10.87       15.73      6.87 o 
  -2   9   2        7.94        8.05      8.99 o 
  -1   9   2        0.17        2.89     14.18 o 
   0   9   2       52.52       45.25      9.65 o 
   1   9   2       44.03       63.35      7.87 o 
   2   9   2       17.10       17.62     12.43 o 
   3   9   2       22.67       20.19      8.02 o 
   4   9   2       49.82       73.08     16.50 o 
   5   9   2       43.44       35.11     11.41 o 
   6   9   2        9.92       16.16     10.68 o 
   7   9   2       34.41       23.28     14.80 o 
   8   9   2        0.28        3.23      9.96 o 
   9   9   2        6.58        1.10     12.71 o 
  10   9   2        6.22        4.21     10.41 o 
  -4  10   2        6.60       18.98      9.23 o 
  -3  10   2       21.95       19.98      9.01 o 
  -2  10   2        4.81       -0.35     11.84 o 
  -1  10   2        0.20       -9.33      9.33 o 
   0  10   2       20.04       16.00      9.80 o 
   1  10   2        0.76        0.77      2.14 o 
   2  10   2       69.69       44.83      8.87 o 
   3  10   2        0.93       -3.37      6.94 o 
   4  10   2        0.44       -8.47      9.24 o 
   5  10   2       27.72       18.11     22.54 o 
   6  10   2       82.56       63.49     14.47 o 
   7  10   2       16.66       23.44     11.22 o 
   8  10   2        0.35        5.28      9.37 o 
   9  10   2        4.95       21.06     21.02 o 
  -3  11   2        0.53       27.74     18.09 o 
  -2  11   2        0.21        6.76      7.42 o 
  -1  11   2        0.57       16.60     16.88 o 
   0  11   2        0.38       18.55     17.52 o 
   1  11   2       29.98       16.37     17.95 o 
   2  11   2        1.57       -9.12      9.12 o 
   3  11   2        0.41        1.09      9.25 o 
   4  11   2        8.29        8.47     10.09 o 
   5  11   2        0.80       -3.96     10.46 o 
   6  11   2        7.15       22.08     28.88 o 
   7  11   2        0.86        5.56     22.45 o 
   8  11   2        2.69        2.28     18.66 o 
  -1  12   2        1.38        9.42     11.31 o 
   0  12   2        0.00       -1.42     11.22 o 
   1  12   2        0.23        4.02     11.42 o 
   2  12   2        9.55       -5.64     23.70 o 
   3  12   2        5.15       -0.32      5.94 o 
   4  12   2        0.34      -17.18     18.02 o 
   5  12   2        0.84       11.13     11.53 o 
   6  12   2        0.18        1.54     17.47 o 
   7  12   2        9.00       22.13     12.55 o 
  -4 -11   3        2.28       -5.11     11.78 o 
  -3 -11   3        0.68        6.54      8.45 o 
  -1 -11   3        0.74       20.97     12.58 o 
  -6 -10   3        0.02        3.11      6.15 o 
  -5 -10   3        0.56       12.59      6.40 o 
  -4 -10   3        0.20       -5.16      5.16 o 
  -3 -10   3        0.41        3.22      4.28 o 
  -2 -10   3        6.12      -19.01     19.01 o 
  -1 -10   3        0.04       16.38     18.76 o 
   0 -10   3       18.16       19.63     18.27 o 
   1 -10   3        4.19      -18.39     18.39 o 
   2 -10   3        0.16      -10.33     13.31 o 
  -8  -9   3        2.71        9.02      8.61 o 
  -7  -9   3        0.07       -2.87      7.70 o 
  -6  -9   3        0.09       -0.03      4.92 o 
  -5  -9   3        0.05        5.32      7.46 o 
  -4  -9   3        0.71       -1.39      5.07 o 
  -3  -9   3        0.09       -4.95      4.95 o 
  -2  -9   3        0.75       -1.45      2.62 o 
  -1  -9   3        5.59        1.33     10.06 o 
   0  -9   3        0.02       -3.58      9.90 o 
   1  -9   3       23.86       24.09     10.58 o 
   2  -9   3        0.05        4.38      7.60 o 
   3  -9   3        0.47        4.40     23.43 o 
   4  -9   3        0.23       18.71     10.19 o 
  -9  -8   3        4.42        3.17      8.25 o 
  -8  -8   3        0.01       -0.54      7.40 o 
  -7  -8   3        1.52        1.41      5.22 o 
  -6  -8   3       12.87        8.45      6.14 o 
  -5  -8   3        3.57        0.87      4.56 o 
  -4  -8   3        0.19        0.89      3.88 o 
  -3  -8   3       15.68       15.62      4.21 o 
  -2  -8   3       11.18        5.00      4.20 o 
  -1  -8   3        6.21        6.43      9.58 o 
   0  -8   3        6.72       24.67     15.52 o 
   1  -8   3        0.02      -14.91     14.91 o 
   2  -8   3        5.19       11.06      8.61 o 
   3  -8   3        0.52        6.59     10.45 o 
   4  -8   3        0.07        3.94      9.36 o 
   5  -8   3        0.92       19.88     13.59 o 
  -9  -7   3        3.28       -4.44      6.25 o 
  -8  -7   3       14.83        5.85      7.20 o 
  -7  -7   3       32.33       15.40      8.36 o 
  -6  -7   3       18.82        9.25      9.58 o 
  -5  -7   3       26.91       16.81      7.26 o 
  -4  -7   3       10.70        4.37      4.86 o 
  -3  -7   3       88.73       70.90      8.11 o 
  -2  -7   3       56.16       59.44      8.96 o 
  -1  -7   3        1.96        3.01      3.81 o 
   0  -7   3        5.66       16.53      9.91 o 
   1  -7   3        4.22       10.24      9.55 o 
   2  -7   3        0.94        8.21      6.89 o 
   3  -7   3        8.64       10.10      7.31 o 
   4  -7   3        3.35        9.26      8.85 o 
   5  -7   3        0.00        1.61     29.53 o 
   6  -7   3        2.77       12.06      9.96 o 
 -10  -6   3        0.03      -10.99     10.99 o 
  -9  -6   3        7.80       16.80      7.30 o 
  -8  -6   3        1.56        8.05      8.21 o 
  -7  -6   3       17.12       13.40      6.31 o 
  -6  -6   3       14.25        8.30      5.38 o 
  -5  -6   3       78.93       79.53      6.62 o 
  -4  -6   3       23.07       24.40      9.67 o 
  -3  -6   3       10.30        9.13      5.89 o 
  -2  -6   3       52.66       69.51      5.64 o 
  -1  -6   3      334.39      273.59     15.99 o 
   0  -6   3       79.04       86.22     14.91 o 
   1  -6   3       30.19       33.17      9.16 o 
   2  -6   3        0.22        1.65      6.69 o 
   3  -6   3        1.07        1.91      7.08 o 
   4  -6   3        7.60       12.15      8.33 o 
   5  -6   3       10.46       17.83      7.61 o 
   6  -6   3        5.73        7.37      8.79 o 
   7  -6   3        3.60        3.68     14.31 o 
 -10  -5   3        0.39       -1.46      8.56 o 
  -9  -5   3       28.29       29.54     15.11 o 
  -8  -5   3       34.50       42.24     11.90 o 
  -7  -5   3      109.02      110.42      8.16 o 
  -6  -5   3       81.00       84.69     16.84 o 
  -5  -5   3       29.98       25.95      7.29 o 
  -4  -5   3        3.77       -0.08      5.39 o 
  -3  -5   3       15.07       27.39      4.89 o 
  -2  -5   3       37.23       63.32      8.24 o 
  -1  -5   3       23.27       17.13      3.91 o 
   0  -5   3       30.28       47.53      7.16 o 
   1  -5   3        2.10        9.19     11.89 o 
   2  -5   3       76.90       89.32     13.94 o 
   3  -5   3        1.14        1.37      2.76 o 
   4  -5   3       30.09       24.04     12.22 o 
   5  -5   3        7.39        1.07      2.75 o 
   6  -5   3       13.43        7.48      5.65 o 
   7  -5   3        2.68        5.02     13.37 o 
   8  -5   3        0.07       -0.33      8.53 o 
 -10  -4   3        9.24       10.87      7.71 o 
  -9  -4   3        0.16       -1.42     10.01 o 
  -8  -4   3        3.61        0.71      6.18 o 
  -7  -4   3        0.23        5.51      7.00 o 
  -6  -4   3        9.55       15.96      7.30 o 
  -5  -4   3      156.60      166.96      8.81 o 
  -4  -4   3      252.00      225.68      7.12 o 
  -3  -4   3       88.63       96.57      5.08 o 
  -2  -4   3        0.03       -0.20      3.74 o 
  -1  -4   3      114.99      106.20      4.94 o 
   0  -4   3        3.08       -1.78      1.86 o 
   1  -4   3      161.60      165.11      3.92 o 
   2  -4   3        0.42       -0.08      2.28 o 
   3  -4   3      129.24      126.75     10.69 o 
   4  -4   3        8.97       15.11     10.62 o 
   5  -4   3       16.94       29.12     21.41 o 
   6  -4   3       14.22        6.35     20.08 o 
   7  -4   3       30.02       38.10     24.10 o 
   8  -4   3        3.51        3.52      4.97 o 
   9  -4   3        0.08       -6.17      6.17 o 
 -10  -3   3        6.16        9.51      7.64 o 
  -9  -3   3       14.24       16.66      8.40 o 
  -8  -3   3        5.20        1.43      8.97 o 
  -7  -3   3       40.22       37.52      9.25 o 
  -6  -3   3       12.43       22.93      8.32 o 
  -5  -3   3        0.83        2.23      6.55 o 
  -4  -3   3        6.27        7.63      3.80 o 
  -3  -3   3        7.80        7.64      3.42 o 
  -2  -3   3        9.44       14.70      3.06 o 
  -1  -3   3       32.55       29.11      2.92 o 
   0  -3   3      157.40      137.21      5.54 o 
   1  -3   3      153.21      142.47      4.97 o 
   2  -3   3      153.72      143.26      8.11 o 
   3  -3   3       49.62       62.76     13.59 o 
   4  -3   3       20.68       30.73     10.13 o 
   5  -3   3       68.08       73.54     12.75 o 
   6  -3   3        8.01        9.16     14.15 o 
   7  -3   3        3.84      -11.87     13.90 o 
   8  -3   3        0.23       23.16     16.16 o 
   9  -3   3        1.72       32.14     18.59 o 
 -10  -2   3        0.41        4.18      6.59 o 
  -9  -2   3        9.39       10.20      6.37 o 
  -8  -2   3       14.20        8.94      6.75 o 
  -7  -2   3        4.72        1.09      7.08 o 
  -6  -2   3        8.66       14.50      9.69 o 
  -5  -2   3       92.99       89.77      7.15 o 
  -4  -2   3       31.33       19.09      4.46 o 
  -3  -2   3       16.75       12.04      4.15 o 
  -2  -2   3      378.01      366.44      4.66 o 
  -1  -2   3     1949.96     1847.81     10.88 o 
   0  -2   3       97.42      115.76      2.87 o 
   1  -2   3       28.81       28.94      3.33 o 
   2  -2   3      538.37      484.26     10.38 o 
   3  -2   3      161.10      176.27     13.99 o 
   4  -2   3       30.01       31.03      5.66 o 
   5  -2   3        5.43        4.55      8.77 o 
   6  -2   3       19.11       23.85      8.62 o 
   7  -2   3        4.13       12.75      9.77 o 
   8  -2   3        5.23       -1.56      8.18 o 
   9  -2   3        0.15        2.01     10.25 o 
  10  -2   3        1.51       17.45     23.42 o 
 -10  -1   3        0.82       -4.92      7.02 o 
  -9  -1   3        6.49        5.63      6.92 o 
  -8  -1   3        0.94        3.07      7.37 o 
  -7  -1   3       46.91       40.58     14.95 o 
  -6  -1   3       48.71       55.76      6.85 o 
  -5  -1   3        1.63       -0.45      4.82 o 
  -4  -1   3      457.69      473.45      6.69 o 
  -3  -1   3       71.81       57.91      3.88 o 
  -2  -1   3      683.65      604.10      6.37 o 
  -1  -1   3     2463.87     2301.85     12.80 o 
   0  -1   3      306.12      269.85      4.95 o 
   1  -1   3     3219.25     3113.98     31.39 o 
   2  -1   3      977.05      891.31     10.27 o 
   3  -1   3        9.89        7.78      4.01 o 
   4  -1   3      333.70      334.02      7.85 o 
   5  -1   3       35.54       28.59      7.77 o 
   6  -1   3       24.49       18.05      8.32 o 
   7  -1   3      192.58      206.79     15.46 o 
   8  -1   3       13.73       13.89      9.24 o 
   9  -1   3        6.26       -9.35     11.09 o 
  10  -1   3        8.80       19.51     14.10 o 
 -10   0   3       29.33       29.45      7.85 o 
  -9   0   3        0.49        1.49      7.41 o 
  -8   0   3        1.11       -5.13      5.42 o 
  -7   0   3       52.22       53.33     19.31 o 
  -6   0   3        7.02       14.61      6.47 o 
  -5   0   3      222.13      269.71      6.25 o 
  -4   0   3       61.45       70.61      4.73 o 
  -3   0   3      502.19      384.38      4.96 o 
  -2   0   3     4534.91     4689.13     25.30 o 
  -1   0   3      314.52      257.73      3.46 o 
   0   0   3     7674.10     7203.08     38.23 o 
   1   0   3       31.53       22.36      4.09 o 
   2   0   3      408.93      330.93      6.11 o 
   3   0   3        2.07        7.32      5.60 o 
   4   0   3       11.56        4.94      5.41 o 
   5   0   3      459.94      443.10      9.86 o 
   6   0   3       57.06       76.91     10.80 o 
   7   0   3        3.68      -10.96     10.96 o 
   8   0   3      120.36      133.50     15.07 o 
   9   0   3        0.02        5.89      9.57 o 
  10   0   3        2.81       39.37     16.12 o 
  11   0   3        0.05      -18.56     18.56 o 
 -10   1   3        1.15        3.95     11.03 o 
  -9   1   3        0.01       -2.60      5.62 o 
  -8   1   3       36.61       26.15     14.70 o 
  -7   1   3       44.95       55.88     19.71 o 
  -6   1   3       95.47       98.05      8.37 o 
  -5   1   3       58.98       82.46      6.32 o 
  -4   1   3        0.46        0.21      3.25 o 
  -3   1   3      391.34      427.10      6.49 o 
  -2   1   3      483.19      429.88      5.46 o 
  -1   1   3      533.08      407.89      4.02 o 
   0   1   3       19.86       17.40     10.90 o 
   1   1   3        0.18        1.59      4.39 o 
   2   1   3     1710.59     1563.73     14.39 o 
   3   1   3       21.78       24.60      5.28 o 
   4   1   3      167.49      185.58     11.06 o 
   5   1   3       57.03       49.73      7.40 o 
   6   1   3      158.99      176.60     15.29 o 
   7   1   3        0.11        2.21     10.77 o 
   8   1   3        7.42       10.23     11.37 o 
   9   1   3       20.77       34.90     13.93 o 
  10   1   3        3.99        1.74     10.40 o 
  11   1   3        2.63       31.73     15.33 o 
 -10   2   3        0.20        5.56      8.49 o 
  -9   2   3        0.77       -3.98      6.53 o 
  -8   2   3       13.14        4.83      5.45 o 
  -7   2   3        0.08        2.36      5.98 o 
  -6   2   3        4.49        6.18      5.76 o 
  -5   2   3      104.44      110.81      8.08 o 
  -4   2   3      368.89      352.01      7.02 o 
  -3   2   3       37.38       26.27      4.28 o 
  -2   2   3      109.73      132.76      2.97 o 
  -1   2   3     1250.50     1105.08      8.87 o 
   0   2   3       17.51       19.95      2.46 o 
   1   2   3     7794.12     7369.04     95.81 o 
   2   2   3      278.20      251.14      7.93 o 
   3   2   3      800.66      715.18     10.06 o 
   4   2   3       78.67       51.22      6.31 o 
   5   2   3        0.12        2.75      6.82 o 
   6   2   3       15.63       19.49     10.86 o 
   7   2   3        1.56        7.39     10.65 o 
   8   2   3      459.70      537.72     16.75 o 
   9   2   3        1.14       -1.36     16.39 o 
  10   2   3        0.02        0.95      9.62 o 
  11   2   3       17.84       10.00     19.94 o 
  -9   3   3        9.16        4.98      6.37 o 
  -8   3   3        1.81        1.35      5.24 o 
  -7   3   3        0.04       -1.85      5.17 o 
  -6   3   3      136.64      109.67     11.45 o 
  -5   3   3        1.14        3.89      6.72 o 
  -4   3   3        5.89        4.23      3.49 o 
  -3   3   3       34.44       35.86      4.26 o 
  -2   3   3        1.93        1.49      2.22 o 
  -1   3   3     1957.67     1862.69     12.97 o 
   0   3   3     2272.20     2343.48     14.52 o 
   1   3   3      106.46       92.80      3.59 o 
   2   3   3       37.27       39.99      5.51 o 
   3   3   3      208.12      177.33     13.40 o 
   4   3   3     1166.84     1162.58     27.78 o 
   5   3   3     1046.59     1107.75     17.00 o 
   6   3   3      141.81      134.96     16.41 o 
   7   3   3      216.88      200.29     20.64 o 
   8   3   3        5.39        1.22     18.93 o 
   9   3   3       97.84       97.81     14.21 o 
  10   3   3       19.48       13.90     11.40 o 
  11   3   3        1.17       -1.92     17.87 o 
  -9   4   3        0.12        3.76      9.80 o 
  -8   4   3        0.07        6.76     10.06 o 
  -7   4   3        3.39        6.02     11.95 o 
  -6   4   3        6.90        2.03      6.84 o 
  -5   4   3       30.56        0.03      9.32 o 
  -4   4   3       12.76       12.15      4.52 o 
  -3   4   3        8.32        4.15      4.39 o 
  -2   4   3        1.81        2.02      2.20 o 
  -1   4   3      157.46      166.94      7.51 o 
   0   4   3      900.84      868.81      8.99 o 
   1   4   3       28.19       25.00      3.11 o 
   2   4   3      338.25      316.86      6.93 o 
   3   4   3       48.21       42.30      4.85 o 
   4   4   3      653.25      673.18     10.75 o 
   5   4   3      245.28      216.76     11.41 o 
   6   4   3       93.82       91.26     14.41 o 
   7   4   3       40.59       51.57     11.51 o 
   8   4   3      100.91       99.34     13.47 o 
   9   4   3       88.91       98.70     20.45 o 
  10   4   3        2.29       26.81     17.39 o 
  11   4   3        6.13       -4.80     17.58 o 
  -8   5   3        1.09       -1.87      7.92 o 
  -7   5   3        4.30        2.50      5.19 o 
  -6   5   3        0.13       -4.86      6.33 o 
  -5   5   3       55.48       13.45     18.97 o 
  -4   5   3      226.09      255.30      8.42 o 
  -3   5   3      129.66      144.19     12.03 o 
  -2   5   3      141.07      166.90      3.80 o 
  -1   5   3       60.55       64.10      3.49 o 
   0   5   3      201.20      169.15      3.81 o 
   1   5   3        9.91       10.54      4.22 o 
   2   5   3       16.90       25.67      4.68 o 
   3   5   3      806.55      802.55     10.44 o 
   4   5   3      142.38      142.54      8.57 o 
   5   5   3       58.01       67.95      7.65 o 
   6   5   3       63.73       70.54      9.72 o 
   7   5   3        0.68        3.74     17.79 o 
   8   5   3       47.02       57.42     12.60 o 
   9   5   3        0.01       -4.17     10.23 o 
  10   5   3        1.95        1.04     14.49 o 
  11   5   3       10.56       -1.14     16.44 o 
  -8   6   3        0.07       -2.43      6.37 o 
  -7   6   3       14.52       12.64      5.15 o 
  -6   6   3        2.28        2.42      6.16 o 
  -5   6   3       51.86       28.53     30.00 o 
  -4   6   3       43.06       10.11     11.13 o 
  -3   6   3        0.01       -0.44      3.26 o 
  -2   6   3      204.88      235.11      7.92 o 
  -1   6   3       24.25       35.99      4.05 o 
   0   6   3      235.65      247.66      6.62 o 
   1   6   3        0.98       -2.66      6.31 o 
   2   6   3      210.98      220.16     13.84 o 
   3   6   3      123.75      116.01      6.05 o 
   4   6   3       26.65       31.32      6.25 o 
   5   6   3       64.07       69.12     37.80 o 
   6   6   3      106.31      112.92     10.28 o 
   7   6   3       98.53       78.63     11.68 o 
   8   6   3        3.08       -0.57     11.53 o 
   9   6   3        8.85        8.61     16.94 o 
  10   6   3       12.76       -5.32     13.20 o 
  11   6   3        1.80        0.01     12.49 o 
  -7   7   3        2.69       13.93      7.13 o 
  -6   7   3        0.14       -2.77      3.75 o 
  -5   7   3        1.01        1.90      3.67 o 
  -4   7   3       46.89       32.53      8.01 o 
  -3   7   3      115.01      115.70     11.55 o 
  -2   7   3        3.43        4.82      2.87 o 
  -1   7   3       19.52       13.43      8.21 o 
   0   7   3       26.18       14.56      8.56 o 
   1   7   3       26.67       49.13     19.00 o 
   2   7   3       17.93       20.18      6.51 o 
   3   7   3      111.37      109.10      8.44 o 
   4   7   3       13.46       15.99      6.93 o 
   5   7   3       14.11       14.85     13.26 o 
   6   7   3       74.63       93.99     20.81 o 
   7   7   3      154.24      164.08     15.28 o 
   8   7   3        2.64       10.33     11.04 o 
   9   7   3       17.90        5.81     16.37 o 
  10   7   3        1.17        1.46     17.12 o 
  11   7   3        0.32        1.51     12.38 o 
  -6   8   3        0.55       -8.60      8.60 o 
  -5   8   3       13.67       12.06      9.37 o 
  -4   8   3       92.55      105.79     11.37 o 
  -3   8   3       36.04       58.71      6.47 o 
  -2   8   3        1.52        0.57      2.47 o 
  -1   8   3        5.79        1.72      3.99 o 
   0   8   3        0.60       -0.04      2.63 o 
   1   8   3        1.01       -4.48      5.82 o 
   2   8   3      138.88      152.05     12.61 o 
   3   8   3       42.80       49.64      9.19 o 
   4   8   3        0.15       -2.60      7.12 o 
   5   8   3        3.24        1.22      8.88 o 
   6   8   3       15.68        9.59      9.16 o 
   7   8   3        1.87       -1.10      9.54 o 
   8   8   3       14.19       18.91     10.81 o 
   9   8   3       19.15       33.59     10.23 o 
  10   8   3        0.09       14.89     13.96 o 
  11   8   3        0.14       -3.16     11.25 o 
  -5   9   3        3.34       -0.61      6.80 o 
  -4   9   3        1.95        1.62      7.86 o 
  -3   9   3        1.65        5.46      7.58 o 
  -2   9   3        7.09       15.67      7.79 o 
  -1   9   3       20.05       24.71      2.97 o 
   0   9   3        3.92        3.69      3.78 o 
   1   9   3       27.81       25.62      3.26 o 
   2   9   3        4.37        4.09      7.48 o 
   3   9   3        0.53       -4.69      7.32 o 
   4   9   3        1.82        6.35     12.95 o 
   5   9   3       54.24       55.66      8.92 o 
   6   9   3       36.72       37.40      9.72 o 
   7   9   3        7.09       17.67      9.65 o 
   8   9   3        0.18        4.66     11.96 o 
   9   9   3       10.56       22.56     10.44 o 
  10   9   3        4.66       12.82     14.12 o 
  -4  10   3       10.31        3.52      8.52 o 
  -3  10   3        5.54        2.56      8.04 o 
  -2  10   3        0.63       -5.11      7.87 o 
  -1  10   3        3.07        2.75      8.49 o 
   0  10   3        5.15        3.49      3.59 o 
   1  10   3        1.92        3.40      3.47 o 
   2  10   3       16.39       13.52      6.83 o 
   3  10   3        8.75        0.44      8.44 o 
   4  10   3        3.49        5.32     11.39 o 
   5  10   3        2.39        6.86      8.45 o 
   6  10   3       32.62       31.27      8.70 o 
   7  10   3        3.95        9.92     18.96 o 
   8  10   3        0.79       30.11     12.86 o 
   9  10   3        0.00      -11.31     11.31 o 
  -3  11   3        2.29       11.71     13.46 o 
  -2  11   3        4.11       -2.49      6.74 o 
  -1  11   3        0.01       -6.61     10.07 o 
   0  11   3        0.49        3.48     10.03 o 
   1  11   3        3.32        4.68      2.73 o 
   2  11   3       38.99       59.56     12.28 o 
   3  11   3        5.54        4.63      9.75 o 
   4  11   3        7.00       17.56      8.77 o 
   5  11   3       47.24       52.45     10.51 o 
   6  11   3        0.03        1.49      9.48 o 
   7  11   3        4.40       21.00     14.96 o 
   8  11   3        0.44       -0.68     32.26 o 
   9  11   3        0.06      -10.38     10.38 o 
  -1  12   3        1.04       -5.61     10.77 o 
   0  12   3        0.04      -10.99     10.99 o 
   1  12   3        0.45       10.26     11.31 o 
   2  12   3        2.00        0.39      3.16 o 
   3  12   3        2.96        9.51      9.74 o 
   4  12   3        4.81       18.67      8.51 o 
   5  12   3        3.65       -7.93     14.44 o 
   6  12   3        0.00      -17.33     25.67 o 
   7  12   3        5.45       -5.31     14.82 o 
   2  13   3        0.70        8.85     12.47 o 
   3  13   3        2.07       -2.52      8.29 o 
   4  13   3        2.40        3.80      8.65 o 
   5  13   3        0.75        1.20      8.76 o 
  -5 -10   4        6.14       10.63      7.69 o 
  -4 -10   4        0.65       -0.11      3.59 o 
  -3 -10   4        4.94       -0.68      4.06 o 
  -2 -10   4        0.52      -19.00     19.00 o 
  -1 -10   4        4.26       14.21     17.52 o 
   0 -10   4       13.16       -0.77     17.28 o 
   1 -10   4        0.63       38.30     19.19 o 
  -7  -9   4        0.73       -5.68      5.68 o 
  -6  -9   4        4.48        4.74      6.57 o 
  -5  -9   4        0.51        0.19      5.02 o 
  -4  -9   4        7.92        8.05     10.00 o 
  -3  -9   4        5.59        5.30     10.21 o 
  -2  -9   4        0.93        3.19     10.57 o 
  -1  -9   4        2.16       19.98     10.32 o 
   0  -9   4       11.62       23.05     10.83 o 
   1  -9   4        6.83        3.21     10.43 o 
   2  -9   4       18.25        9.87     17.21 o 
   3  -9   4        0.72       10.18     13.01 o 
  -8  -8   4        0.00       12.05      7.32 o 
  -7  -8   4        2.04        2.36      6.55 o 
  -6  -8   4        0.17       -5.08      5.08 o 
  -5  -8   4        1.47       -1.64      6.04 o 
  -4  -8   4       28.82       29.65      5.83 o 
  -3  -8   4        0.78        7.01      4.74 o 
  -2  -8   4       49.62       60.72      7.10 o 
  -1  -8   4        1.44       17.14      9.46 o 
   0  -8   4       73.58       96.71     11.01 o 
   1  -8   4       17.14        3.45     15.02 o 
   2  -8   4        4.20        0.72      6.80 o 
   3  -8   4       10.16       21.79     14.36 o 
   4  -8   4        9.44       15.99     10.05 o 
   5  -8   4        0.00       20.41     21.25 o 
  -9  -7   4        0.18        2.22     11.45 o 
  -8  -7   4        0.06        2.48      7.21 o 
  -7  -7   4       25.93       14.87      7.43 o 
  -6  -7   4        3.11        5.79      6.50 o 
  -5  -7   4       16.10        9.65      5.88 o 
  -4  -7   4       29.26       27.29      5.98 o 
  -3  -7   4       17.64       12.41      4.04 o 
  -2  -7   4       43.25       37.71      5.45 o 
  -1  -7   4        3.31        7.37      4.23 o 
   0  -7   4      300.23      303.07     13.14 o 
   1  -7   4       21.59       36.90      9.51 o 
   2  -7   4        0.04        1.90      6.17 o 
   3  -7   4        5.66        8.51      8.55 o 
   4  -7   4        3.69       -3.87     11.98 o 
   5  -7   4        0.41       -8.42     26.27 o 
   6  -7   4       14.25       40.53     14.40 o 
  -9  -6   4        6.46        7.24      9.53 o 
  -8  -6   4       60.61       56.03     10.19 o 
  -7  -6   4       15.96       11.25      5.42 o 
  -6  -6   4        8.30        2.55      4.75 o 
  -5  -6   4       16.87        8.22      6.10 o 
  -4  -6   4      126.90      139.89     12.71 o 
  -3  -6   4      175.08      160.97     16.24 o 
  -2  -6   4       39.14       34.24      4.14 o 
  -1  -6   4        4.87        1.39      5.33 o 
   0  -6   4       40.44       29.46      9.14 o 
   1  -6   4      213.28      224.00     18.38 o 
   2  -6   4      329.36      327.04     11.50 o 
   3  -6   4        4.15       -4.00     10.80 o 
   4  -6   4        5.68        5.70      8.50 o 
   5  -6   4       32.10       41.08      8.24 o 
   6  -6   4        4.09       18.19      8.15 o 
   7  -6   4        0.15       -9.08     14.45 o 
 -10  -5   4        0.21       -0.96      7.60 o 
  -9  -5   4        4.14       11.91     10.05 o 
  -8  -5   4        0.73        3.42      6.08 o 
  -7  -5   4        4.91        4.58      8.15 o 
  -6  -5   4       19.93        7.24      6.06 o 
  -5  -5   4        0.05        1.27      6.83 o 
  -4  -5   4       14.54       12.43      5.06 o 
  -3  -5   4      246.67      234.31      7.26 o 
  -2  -5   4      130.67      159.46      6.25 o 
  -1  -5   4       53.30       50.34      5.39 o 
   0  -5   4       50.59       40.32      3.87 o 
   1  -5   4       29.75       38.89      2.79 o 
   2  -5   4       65.69       54.88      4.47 o 
   3  -5   4      159.45      144.64      6.65 o 
   4  -5   4       12.86        9.02      3.66 o 
   5  -5   4       33.17       25.33     11.40 o 
   6  -5   4        0.03      -10.92     11.92 o 
   7  -5   4        0.00        3.85      9.44 o 
   8  -5   4        3.86        3.97     12.99 o 
 -10  -4   4       18.95       24.27      8.49 o 
  -9  -4   4       31.78       27.14     13.18 o 
  -8  -4   4        0.25       -2.40      5.88 o 
  -7  -4   4       20.56       18.99      7.40 o 
  -6  -4   4        0.02        3.96      6.49 o 
  -5  -4   4      137.25      154.38      8.18 o 
  -4  -4   4        1.21        6.66      7.12 o 
  -3  -4   4      108.35      138.39      7.22 o 
  -2  -4   4      237.88      221.18      5.15 o 
  -1  -4   4       58.64       46.01      3.43 o 
   0  -4   4        7.82       13.82      2.91 o 
   1  -4   4       12.68       12.23      2.60 o 
   2  -4   4      375.89      415.19      6.00 o 
   3  -4   4        2.88        2.09      3.99 o 
   4  -4   4       90.07       78.64     20.47 o 
   5  -4   4       46.03       25.88     19.81 o 
   6  -4   4        1.84       -9.48     20.23 o 
   7  -4   4       18.60       64.77     24.33 o 
   8  -4   4        0.23      -26.72     26.72 o 
 -10  -3   4        0.01       13.25      7.23 o 
  -9  -3   4        0.08       -1.77      7.57 o 
  -8  -3   4        0.89        1.69      8.62 o 
  -7  -3   4        5.13        9.01      6.70 o 
  -6  -3   4       18.88       14.23      7.94 o 
  -5  -3   4       20.65       19.50      6.01 o 
  -4  -3   4        2.21        2.43      4.21 o 
  -3  -3   4      410.38      473.53      7.46 o 
  -2  -3   4      302.77      348.04      5.02 o 
  -1  -3   4      173.06      226.66      3.63 o 
   0  -3   4        6.19        4.21      2.13 o 
   1  -3   4      161.08      166.58      5.59 o 
   2  -3   4       11.29       12.51      3.36 o 
   3  -3   4       90.29      103.24     14.83 o 
   4  -3   4      199.04      214.18     13.06 o 
   5  -3   4      290.86      258.09     15.31 o 
   6  -3   4       58.66       50.30     14.29 o 
   7  -3   4        1.41       -3.66     12.64 o 
   8  -3   4        0.49        7.21     15.64 o 
   9  -3   4        0.87       16.30     18.47 o 
 -10  -2   4        0.19       -0.56      6.04 o 
  -9  -2   4       24.76       19.09      9.55 o 
  -8  -2   4        7.26        8.65      6.23 o 
  -7  -2   4        0.06       -3.59      6.24 o 
  -6  -2   4        0.05       -0.16      5.83 o 
  -5  -2   4      107.05      103.31      5.50 o 
  -4  -2   4       17.91       15.00      4.17 o 
  -3  -2   4      733.07      680.77      8.71 o 
  -2  -2   4        0.89        1.78      2.16 o 
  -1  -2   4      357.44      424.07      4.48 o 
   0  -2   4        0.65        1.31      2.62 o 
   1  -2   4      643.35      686.03      8.79 o 
   2  -2   4      284.98      303.52      8.97 o 
   3  -2   4        3.86        6.17     11.87 o 
   4  -2   4       26.90        9.25      9.03 o 
   5  -2   4        0.32       -0.98      6.87 o 
   6  -2   4       33.06       32.20     12.14 o 
   7  -2   4       46.68       43.38     11.55 o 
   8  -2   4        3.33       -0.98     11.14 o 
   9  -2   4        4.37       21.82     15.84 o 
  10  -2   4        2.49      -10.36     10.36 o 
 -10  -1   4        2.12        6.12      9.66 o 
  -9  -1   4        3.92       -7.41      7.85 o 
  -8  -1   4        2.36        5.74      8.14 o 
  -7  -1   4       71.20       77.99     24.54 o 
  -6  -1   4       17.88       15.46      6.18 o 
  -5  -1   4      111.92      123.92      7.29 o 
  -4  -1   4        9.29       20.87      5.14 o 
  -3  -1   4        3.60        1.54      3.61 o 
  -2  -1   4      928.42      883.36      6.31 o 
  -1  -1   4      130.78      112.17      2.78 o 
   0  -1   4     1470.24     1356.67      9.40 o 
   1  -1   4        4.33        6.99      2.62 o 
   2  -1   4       17.94       12.29      8.43 o 
   3  -1   4       67.11       60.39      4.74 o 
   4  -1   4       66.34       67.08      5.79 o 
   5  -1   4      126.73      132.49     10.16 o 
   6  -1   4       38.45       24.42     11.33 o 
   7  -1   4      111.62       98.86     10.73 o 
   8  -1   4        4.55       -4.69     14.00 o 
   9  -1   4       14.47       38.15     13.25 o 
  10  -1   4        1.23        6.94      9.99 o 
 -10   0   4        1.70       10.99      9.77 o 
  -9   0   4       11.43       -0.46      6.61 o 
  -8   0   4       30.93       22.13      9.78 o 
  -7   0   4        0.38       -1.56      6.16 o 
  -6   0   4        1.33       -1.78      5.69 o 
  -5   0   4      141.78      174.58      6.48 o 
  -4   0   4       69.09       54.97      3.86 o 
  -3   0   4      467.50      458.07      5.74 o 
  -2   0   4      689.14      767.04      6.29 o 
  -1   0   4       66.76       58.83      2.12 o 
   0   0   4      219.07      210.58      3.39 o 
   1   0   4      226.97      234.05      5.64 o 
   2   0   4        8.15        8.37      3.17 o 
   3   0   4      265.33      275.37     16.79 o 
   4   0   4      187.36      178.71      6.75 o 
   5   0   4       14.84       16.13      7.53 o 
   6   0   4       39.19       57.25      9.04 o 
   7   0   4      205.18      234.14     12.28 o 
   8   0   4       34.84       13.40     10.54 o 
   9   0   4       38.48       37.76     12.97 o 
  10   0   4        0.14       -2.29     17.00 o 
 -10   1   4        2.34       16.79      9.92 o 
  -9   1   4        0.56        0.49      5.98 o 
  -8   1   4        2.23       -5.26      8.46 o 
  -7   1   4       22.52       20.64      7.15 o 
  -6   1   4       56.54       35.30     15.77 o 
  -5   1   4        2.65        8.89      5.11 o 
  -4   1   4       81.54      109.99      3.86 o 
  -3   1   4        1.62       -2.94      2.94 o 
  -2   1   4        0.26        1.59      2.37 o 
  -1   1   4      522.87      485.14      3.20 o 
   0   1   4      415.75      534.77     23.80 o 
   1   1   4        0.00        2.67      3.38 o 
   2   1   4      298.72      283.07      8.86 o 
   3   1   4      264.80      243.61     16.71 o 
   4   1   4      111.44      120.82     11.02 o 
   5   1   4       14.09       13.68      6.59 o 
   6   1   4        5.16        8.89      8.37 o 
   7   1   4       97.54      128.15     14.82 o 
   8   1   4      436.84      436.31     16.19 o 
   9   1   4        3.94        1.67      9.89 o 
  10   1   4        2.16        8.45     17.86 o 
  11   1   4        4.29       10.93     11.43 o 
 -10   2   4        0.44        2.91      7.71 o 
  -9   2   4       24.40        8.16      6.28 o 
  -8   2   4        1.32        3.22      5.33 o 
  -7   2   4        1.92        4.02      5.61 o 
  -6   2   4        0.02        3.24      5.87 o 
  -5   2   4        3.37        8.88      7.21 o 
  -4   2   4        6.33       13.67      3.53 o 
  -3   2   4       10.81       12.78      3.52 o 
  -2   2   4        1.19        1.81      1.84 o 
  -1   2   4      359.38      418.58      3.66 o 
   0   2   4      238.44      222.37      2.53 o 
   1   2   4       18.73       17.30      3.75 o 
   2   2   4        5.28        0.05      5.68 o 
   3   2   4      626.42      630.61     25.57 o 
   4   2   4      143.76      167.00     13.20 o 
   5   2   4       20.18        9.03     11.53 o 
   6   2   4        3.64        6.97      9.99 o 
   7   2   4       60.67       70.62     13.19 o 
   8   2   4        2.92        3.84     14.81 o 
   9   2   4       45.18       46.64     10.84 o 
  10   2   4        9.92      -13.38     21.84 o 
  11   2   4       15.28       12.94     25.36 o 
  -9   3   4        0.85        1.46      6.01 o 
  -8   3   4        0.57       -1.59      6.65 o 
  -7   3   4      106.87      117.62     11.06 o 
  -6   3   4       78.97      104.71     13.65 o 
  -5   3   4      212.89      206.13      7.68 o 
  -4   3   4      272.91      287.20      5.05 o 
  -3   3   4       58.82       54.15      4.46 o 
  -2   3   4        9.82        9.44      3.54 o 
  -1   3   4      457.53      485.75      6.84 o 
   0   3   4      509.36      472.60      4.68 o 
   1   3   4      187.96      211.69      6.37 o 
   2   3   4       15.10       15.57      3.70 o 
   3   3   4      112.40      113.30      6.53 o 
   4   3   4      193.39      165.06      8.80 o 
   5   3   4      363.99      340.97     14.95 o 
   6   3   4        0.72       10.15     10.72 o 
   7   3   4       60.41       46.07     11.49 o 
   8   3   4       51.56       70.51     12.95 o 
   9   3   4        5.65        4.68     12.77 o 
  10   3   4        0.55        3.43     14.32 o 
  11   3   4       31.62       59.83     39.46 o 
  -9   4   4        0.09       -9.02      9.30 o 
  -8   4   4        8.44        7.44      8.54 o 
  -7   4   4        0.29       -5.13      9.30 o 
  -6   4   4        4.18       -3.08      6.40 o 
  -5   4   4      107.33      110.29     25.39 o 
  -4   4   4      171.81      185.28      6.60 o 
  -3   4   4      307.03      279.69     10.26 o 
  -2   4   4      112.34      132.37      3.18 o 
  -1   4   4      210.83      204.21      9.59 o 
   0   4   4     2304.30     2232.45     14.43 o 
   1   4   4      449.75      406.17      5.89 o 
   2   4   4      863.02      922.45     10.31 o 
   3   4   4      139.54      139.69      6.74 o 
   4   4   4      195.98      223.74      9.25 o 
   5   4   4       28.56       26.03     12.06 o 
   6   4   4       41.46       36.31     11.67 o 
   7   4   4       15.38       15.03     13.11 o 
   8   4   4       21.86        7.96     19.47 o 
   9   4   4       37.83       54.65     18.52 o 
  10   4   4        0.02        6.38     13.50 o 
  11   4   4        1.18        5.81     11.53 o 
  -8   5   4        0.07        7.16      9.82 o 
  -7   5   4        0.18       -1.52      8.85 o 
  -6   5   4       29.43        9.60     16.08 o 
  -5   5   4        0.61        3.13      6.98 o 
  -4   5   4        4.78        3.11      4.64 o 
  -3   5   4        9.54       11.16      3.20 o 
  -2   5   4       14.99       16.66      2.68 o 
  -1   5   4       14.43       21.07      5.03 o 
   0   5   4      147.78      160.78      4.64 o 
   1   5   4       12.10       10.77      3.99 o 
   2   5   4       26.66       29.28      6.48 o 
   3   5   4      246.36      244.08      6.43 o 
   4   5   4      129.90      110.24      6.64 o 
   5   5   4       24.06       40.67     12.33 o 
   6   5   4      116.62      116.63      9.96 o 
   7   5   4        1.81       15.77     10.66 o 
   8   5   4        1.63        3.58     11.01 o 
   9   5   4        0.17        9.29     16.09 o 
  10   5   4       11.11       26.17     14.36 o 
  11   5   4        4.52        0.22     10.86 o 
  -8   6   4        3.90       -9.68      9.68 o 
  -7   6   4       16.43        4.00      8.52 o 
  -6   6   4        0.47       -3.81      8.05 o 
  -5   6   4       15.81       11.35     16.67 o 
  -4   6   4        9.78        2.45      4.86 o 
  -3   6   4       21.79       19.31      4.05 o 
  -2   6   4      207.43      212.50      5.00 o 
  -1   6   4        7.22        7.00      4.10 o 
   0   6   4       27.84       26.91      3.46 o 
   1   6   4        4.39        6.82      4.47 o 
   2   6   4       26.90       18.38      8.83 o 
   3   6   4       91.99       87.82      6.28 o 
   4   6   4      141.32      137.83      7.90 o 
   5   6   4       51.59       64.36     10.33 o 
   6   6   4        0.98        4.33     16.62 o 
   7   6   4        0.96       -4.44     10.26 o 
   8   6   4       51.11       51.50     11.14 o 
   9   6   4       15.30        6.17     10.18 o 
  10   6   4       20.48       26.08     11.69 o 
  11   6   4       14.56       31.95     12.22 o 
  -7   7   4       10.91        6.86      5.18 o 
  -6   7   4        7.28        6.92      5.01 o 
  -5   7   4       27.32       33.46      6.16 o 
  -4   7   4        3.76        3.96      3.76 o 
  -3   7   4      120.84      148.79      5.37 o 
  -2   7   4       40.43       49.59      4.64 o 
  -1   7   4        0.01        2.86      4.43 o 
   0   7   4      350.45      357.83     13.17 o 
   1   7   4       47.31       38.61      8.88 o 
   2   7   4        2.12       -2.57      7.40 o 
   3   7   4       94.86      110.39      7.50 o 
   4   7   4       12.59        9.62     10.88 o 
   5   7   4       80.20       73.21      8.73 o 
   6   7   4        5.17        4.04     10.05 o 
   7   7   4       41.16       51.55     10.92 o 
   8   7   4        0.96       -0.64     11.37 o 
   9   7   4        1.92       12.58     10.22 o 
  10   7   4       11.10        8.27     11.03 o 
  11   7   4        5.48       15.42     12.64 o 
  -6   8   4        2.98        3.40      5.52 o 
  -5   8   4       17.78       21.38      7.90 o 
  -4   8   4       19.14       26.39      7.57 o 
  -3   8   4       13.27       14.68     11.47 o 
  -2   8   4       30.01       20.18      4.83 o 
  -1   8   4      452.09      465.15      9.67 o 
   0   8   4       21.05       26.72      5.27 o 
   1   8   4       42.57       39.65      7.50 o 
   2   8   4        2.64       12.83      6.92 o 
   3   8   4        1.08      -10.25     10.25 o 
   4   8   4       17.54       12.51      8.19 o 
   5   8   4      753.08      722.23     16.79 o 
   6   8   4       29.95       22.54     15.48 o 
   7   8   4       36.81       38.15     12.31 o 
   8   8   4       18.45        5.93      9.04 o 
   9   8   4       30.66       34.52     13.17 o 
  10   8   4        3.92        4.13     10.48 o 
  11   8   4        2.95       24.91     13.43 o 
  -5   9   4       13.02        2.45      6.62 o 
  -4   9   4       14.51       17.27      8.09 o 
  -3   9   4       18.56       29.63     13.20 o 
  -2   9   4        4.02        2.41      3.56 o 
  -1   9   4        1.98        2.91      4.00 o 
   0   9   4      191.87      211.05      7.39 o 
   1   9   4       45.78       54.72      6.74 o 
   2   9   4        4.19        3.46      6.68 o 
   3   9   4        0.05       -2.68     11.26 o 
   4   9   4      191.49      199.27      9.64 o 
   5   9   4       10.84        7.26      9.03 o 
   6   9   4       11.33       13.22      8.06 o 
   7   9   4       26.95       26.26      8.86 o 
   8   9   4        3.31       -9.29      9.29 o 
   9   9   4       17.03       15.14     32.25 o 
  10   9   4       18.53       23.98     12.40 o 
  -4  10   4        0.99        8.15      6.95 o 
  -3  10   4        0.70       -8.21      8.21 o 
  -2  10   4        0.43       -1.39      7.26 o 
  -1  10   4        0.01       -3.47      3.47 o 
   0  10   4        4.11        1.90      4.10 o 
   1  10   4       37.20       36.41      4.40 o 
   2  10   4       45.15       53.14     10.77 o 
   3  10   4        9.77       -6.02     10.72 o 
   4  10   4        2.26        1.80      6.64 o 
   5  10   4      120.06      132.08      8.99 o 
   6  10   4        0.01       -5.47      9.03 o 
   7  10   4        7.80        0.85      9.29 o 
   8  10   4        2.46      -20.01     20.01 o 
   9  10   4        1.50       13.50     10.06 o 
  10  10   4        2.07       -2.56     10.38 o 
  -3  11   4        0.66        9.33     16.01 o 
  -2  11   4        6.07       -3.26      6.60 o 
  -1  11   4       15.21       20.91      9.82 o 
   0  11   4        0.54        1.29      4.02 o 
   1  11   4        0.92       -0.88      2.58 o 
   2  11   4       34.91       26.85      8.96 o 
   3  11   4       10.35       18.04      7.34 o 
   4  11   4       10.11        8.24      8.51 o 
   5  11   4       11.93       11.69      7.91 o 
   6  11   4       21.33       32.61      8.81 o 
   7  11   4        0.54        8.16     21.02 o 
   8  11   4        1.63        7.28     12.00 o 
   9  11   4        0.47       16.16     10.29 o 
  -1  12   4        0.00       -6.60     16.28 o 
   0  12   4        3.36       -2.82     16.26 o 
   1  12   4        0.01       -6.85     10.71 o 
   2  12   4        6.12       -2.95      5.38 o 
   3  12   4        0.23        5.86     18.95 o 
   4  12   4       27.96       46.06     11.39 o 
   5  12   4        1.59       -3.61      9.24 o 
   6  12   4        4.54       -9.53      9.53 o 
   7  12   4        3.82        4.90     12.41 o 
   2  13   4       20.85       26.25     20.79 o 
   3  13   4        3.04       18.64     10.03 o 
   4  13   4        2.06       -9.76      9.76 o 
   5  13   4        0.48       -3.08     11.10 o 
  -3 -10   5        0.02       11.77     11.96 o 
  -2 -10   5       13.64       -6.98     11.68 o 
  -1 -10   5       27.25       20.92     12.14 o 
  -6  -9   5        0.42       -3.38      9.86 o 
  -5  -9   5        4.96        1.57      7.81 o 
  -4  -9   5        0.96        1.28      5.16 o 
  -3  -9   5       28.27       34.45      7.66 o 
  -2  -9   5        0.18       -5.91     17.04 o 
  -1  -9   5        1.81       18.28     16.54 o 
   0  -9   5        1.15       -1.56     15.91 o 
   1  -9   5        1.62      -12.58     16.61 o 
   2  -9   5        1.95       16.09     11.24 o 
  -7  -8   5        0.31       12.06      6.63 o 
  -6  -8   5        6.05        9.90     12.14 o 
  -5  -8   5        1.11       -5.06      6.79 o 
  -4  -8   5        3.99       -2.48      6.62 o 
  -3  -8   5       45.53       40.78      4.75 o 
  -2  -8   5        1.18        3.16      5.32 o 
  -1  -8   5       28.08       33.66     10.11 o 
   0  -8   5        4.98        0.69      8.85 o 
   1  -8   5        3.34       -9.90      9.90 o 
   2  -8   5       16.05       14.86      8.60 o 
   3  -8   5        0.02       -4.32      7.40 o 
   4  -8   5       16.44       27.00     18.08 o 
  -8  -7   5        0.82        3.16      9.89 o 
  -7  -7   5       18.97        8.56      5.42 o 
  -6  -7   5        0.96        1.44      7.76 o 
  -5  -7   5       14.31       27.53      8.81 o 
  -4  -7   5        1.38        5.05      4.41 o 
  -3  -7   5        3.81        6.64      4.68 o 
  -2  -7   5       37.67       29.72      5.48 o 
  -1  -7   5      113.68      113.93     10.18 o 
   0  -7   5       76.58       91.12     15.47 o 
   1  -7   5       85.36       78.05     15.51 o 
   2  -7   5        0.55       -6.11     10.57 o 
   3  -7   5        3.08        7.17     15.66 o 
   4  -7   5        6.50        6.13      7.85 o 
   5  -7   5        0.35        3.30      7.83 o 
  -9  -6   5        3.35       -0.55      8.15 o 
  -8  -6   5        2.47        3.29      5.41 o 
  -7  -6   5        0.29       -5.12      5.12 o 
  -6  -6   5       85.96       92.36     19.39 o 
  -5  -6   5       41.59       52.83      7.93 o 
  -4  -6   5        0.69        3.67      4.79 o 
  -3  -6   5        1.49        2.81      5.63 o 
  -2  -6   5       96.88      102.89      7.32 o 
  -1  -6   5      191.56      175.93     31.22 o 
   0  -6   5      371.75      393.74     13.83 o 
   1  -6   5      143.33      157.48     11.13 o 
   2  -6   5      187.54      187.38     11.57 o 
   3  -6   5      138.85      132.92     10.85 o 
   4  -6   5       13.73       19.02      7.40 o 
   5  -6   5        0.41       -0.61      3.63 o 
   6  -6   5        1.70      -11.23     11.48 o 
  -9  -5   5        4.77       10.42      9.47 o 
  -8  -5   5       24.71       30.28     11.30 o 
  -7  -5   5        1.04        2.29      5.92 o 
  -6  -5   5       15.31       13.40      5.74 o 
  -5  -5   5        3.50       -4.43      7.31 o 
  -4  -5   5      329.65      360.47      7.54 o 
  -3  -5   5       15.65       20.61      6.08 o 
  -2  -5   5      132.91      134.92      6.09 o 
  -1  -5   5      153.24      153.18      7.52 o 
   0  -5   5      234.72      219.08      6.96 o 
   1  -5   5       47.12       50.52      3.81 o 
   2  -5   5      211.56      231.70      9.70 o 
   3  -5   5      145.15      148.18      5.37 o 
   4  -5   5      288.83      274.15     12.04 o 
   5  -5   5      124.99      107.76     27.71 o 
   6  -5   5        2.17      -11.94     11.94 o 
   7  -5   5       11.45        5.17     13.83 o 
  -9  -4   5        3.32       13.10     11.19 o 
  -8  -4   5        2.36        6.65      8.82 o 
  -7  -4   5        4.63        7.21      6.74 o 
  -6  -4   5       36.36       35.19      9.12 o 
  -5  -4   5        2.51        1.90      6.35 o 
  -4  -4   5        0.97        1.11      4.63 o 
  -3  -4   5      132.58      128.81      6.38 o 
  -2  -4   5      225.06      255.26     10.47 o 
  -1  -4   5       15.42        7.76      3.33 o 
   0  -4   5      133.34      126.43      8.72 o 
   1  -4   5        2.88        5.37      5.30 o 
   2  -4   5        8.84        9.45      3.99 o 
   3  -4   5        5.62        7.39      4.32 o 
   4  -4   5      243.38      255.77      9.11 o 
   5  -4   5      101.03      101.32     12.44 o 
   6  -4   5       28.29       16.28     12.64 o 
   7  -4   5        2.26      -17.13     23.56 o 
   8  -4   5        6.09       21.13     26.80 o 
 -10  -3   5       16.59       10.29      6.96 o 
  -9  -3   5        1.08       -6.49      7.42 o 
  -8  -3   5        2.69        5.41      8.69 o 
  -7  -3   5       57.70       41.97     11.51 o 
  -6  -3   5        0.06        6.55      5.32 o 
  -5  -3   5       24.07       28.22      4.99 o 
  -4  -3   5       62.91       69.96      6.55 o 
  -3  -3   5      106.63      117.41      4.79 o 
  -2  -3   5       84.07       79.08      3.73 o 
  -1  -3   5      873.48      864.09      7.26 o 
   0  -3   5      208.27      238.03      5.77 o 
   1  -3   5        0.56        0.53      3.86 o 
   2  -3   5      417.26      455.41      9.35 o 
   3  -3   5       81.96       68.56      4.40 o 
   4  -3   5       60.92       66.80     11.60 o 
   5  -3   5       12.04       21.14     12.27 o 
   6  -3   5       33.51       35.21     12.63 o 
   7  -3   5       44.74       38.38     14.83 o 
   8  -3   5       12.44       41.41     16.53 o 
   9  -3   5        1.40       36.79     18.76 o 
 -10  -2   5        8.08       16.99      8.14 o 
  -9  -2   5        0.31        0.86      6.06 o 
  -8  -2   5        6.96        7.72      5.90 o 
  -7  -2   5       31.09       18.06      7.68 o 
  -6  -2   5       11.17        9.66      5.92 o 
  -5  -2   5       47.79       44.14      4.97 o 
  -4  -2   5        9.46        8.74      4.71 o 
  -3  -2   5       15.72        9.04      3.00 o 
  -2  -2   5      273.17      284.93      6.20 o 
  -1  -2   5      397.40      418.55      5.65 o 
   0  -2   5      106.15      117.41     10.10 o 
   1  -2   5      921.96      960.56      8.14 o 
   2  -2   5      532.77      540.36     16.19 o 
   3  -2   5        6.18       11.35      7.78 o 
   4  -2   5      222.78      231.88     12.50 o 
   5  -2   5        5.79        5.87     11.83 o 
   6  -2   5      141.21      124.79     16.03 o 
   7  -2   5       11.46       17.20      7.90 o 
   8  -2   5        0.03       -8.28      9.62 o 
   9  -2   5       10.19       15.77     10.50 o 
 -10  -1   5        1.22        5.42      7.32 o 
  -9  -1   5        0.53       -6.55      7.77 o 
  -8  -1   5       11.86       13.25      7.36 o 
  -7  -1   5       11.80        8.38      5.67 o 
  -6  -1   5        3.42        0.33      6.82 o 
  -5  -1   5      298.27      304.18     14.08 o 
  -4  -1   5        0.02        0.67      4.03 o 
  -3  -1   5        4.20        7.91      2.65 o 
  -2  -1   5     1001.65      980.32      7.95 o 
  -1  -1   5      243.04      235.11      3.62 o 
   0  -1   5     1274.36     1323.04     11.55 o 
   1  -1   5       10.59        5.05      2.56 o 
   2  -1   5      639.16      575.55     14.79 o 
   3  -1   5      888.42      870.77     15.46 o 
   4  -1   5       85.18       78.32      6.20 o 
   5  -1   5      139.50      122.03      8.22 o 
   6  -1   5      583.96      593.65     13.57 o 
   7  -1   5       49.21       60.22      8.96 o 
   8  -1   5        0.02       -2.80      9.09 o 
   9  -1   5       12.87       18.22      9.74 o 
  10  -1   5        2.35       -2.00      9.79 o 
 -10   0   5       19.15       23.52      8.44 o 
  -9   0   5        0.10        1.00      6.24 o 
  -8   0   5       16.29        9.31      5.38 o 
  -7   0   5        1.82       -1.91      5.35 o 
  -6   0   5        0.00       -4.53      6.94 o 
  -5   0   5        0.15       -3.12      4.20 o 
  -4   0   5       10.39       15.61      3.57 o 
  -3   0   5       11.28       15.56      2.69 o 
  -2   0   5      715.40      750.69      6.30 o 
  -1   0   5      144.18      157.02      2.50 o 
   0   0   5      436.54      430.14      4.55 o 
   1   0   5       80.28       78.73      4.34 o 
   2   0   5     1147.67     1132.46     11.40 o 
   3   0   5       67.48       65.55      5.95 o 
   4   0   5        0.58        1.61      5.43 o 
   5   0   5       86.76       86.03     12.35 o 
   6   0   5      112.25      118.16     12.61 o 
   7   0   5       97.97      121.24     14.13 o 
   8   0   5       97.01      124.33     16.21 o 
   9   0   5       40.86       61.03     19.80 o 
  10   0   5        5.48       24.57     12.67 o 
  -9   1   5        4.81        5.44      6.77 o 
  -8   1   5       25.62       15.49      8.54 o 
  -7   1   5       12.21        7.35      5.85 o 
  -6   1   5       63.39       78.89     22.36 o 
  -5   1   5        6.80        6.17      5.86 o 
  -4   1   5        1.38        5.44      2.98 o 
  -3   1   5       17.96       20.83      2.83 o 
  -2   1   5      943.54     1006.65      7.43 o 
  -1   1   5      190.13      204.19      5.38 o 
   0   1   5       41.22       45.08      1.25 o 
   1   1   5      274.94      296.50      4.26 o 
   2   1   5       35.07       27.39      3.34 o 
   3   1   5      265.29      249.31      7.13 o 
   4   1   5        4.96        0.10      7.52 o 
   5   1   5       51.88       45.47      7.18 o 
   6   1   5       10.25       12.63      9.85 o 
   7   1   5      149.26      155.02     11.49 o 
   8   1   5        4.03        6.66     12.50 o 
   9   1   5        2.54        1.91     12.50 o 
  10   1   5        4.67        5.23     14.50 o 
  11   1   5       31.39       58.10     13.53 o 
  -9   2   5        5.75        7.57      6.31 o 
  -8   2   5       17.86       24.42      7.59 o 
  -7   2   5        0.57        4.77      4.32 o 
  -6   2   5        1.46        9.93      6.58 o 
  -5   2   5       46.31       61.85      6.89 o 
  -4   2   5      104.56      116.94      4.26 o 
  -3   2   5       26.03       24.40      3.19 o 
  -2   2   5      201.50      204.87      4.97 o 
  -1   2   5        0.14       -1.13      1.13 o 
   0   2   5       81.84       91.36      6.15 o 
   1   2   5      199.40      219.59      4.18 o 
   2   2   5       28.63       28.92      3.82 o 
   3   2   5     1482.55     1514.93     15.72 o 
   4   2   5        2.24        8.59      6.93 o 
   5   2   5       13.44       17.25      8.66 o 
   6   2   5        6.48       14.26     20.02 o 
   7   2   5      662.92      646.47     23.36 o 
   8   2   5       72.27       72.04     12.48 o 
   9   2   5       38.85       21.13     13.21 o 
  10   2   5        4.80        6.47     10.80 o 
  11   2   5        3.88        0.39     12.34 o 
  -9   3   5        4.23        7.87      7.25 o 
  -8   3   5       18.79        7.56      6.76 o 
  -7   3   5       52.13       34.67      7.50 o 
  -6   3   5      185.52      217.99      7.32 o 
  -5   3   5       20.11       17.81      5.23 o 
  -4   3   5       34.18       44.10      5.23 o 
  -3   3   5       30.87       31.75      3.80 o 
  -2   3   5      471.27      468.89     13.95 o 
  -1   3   5     1507.74     1613.33      9.41 o 
   0   3   5      830.20      827.28      8.46 o 
   1   3   5      205.58      188.35      4.06 o 
   2   3   5      492.08      484.29      8.03 o 
   3   3   5     2182.22     2276.45     19.49 o 
   4   3   5       26.48       35.71      6.10 o 
   5   3   5      276.31      280.88     11.04 o 
   6   3   5       33.76       48.89      9.62 o 
   7   3   5       10.31       14.19     10.66 o 
   8   3   5       58.07       49.76     14.48 o 
   9   3   5      102.20      121.65     16.03 o 
  10   3   5        0.03       -0.48     17.15 o 
  11   3   5       41.87        9.82     14.72 o 
  -9   4   5        2.69        4.18      7.11 o 
  -8   4   5        5.98       -0.79      6.27 o 
  -7   4   5        0.21       -1.41      7.31 o 
  -6   4   5        5.74       -0.12      8.42 o 
  -5   4   5      441.23      431.54     11.99 o 
  -4   4   5      269.28      306.09      7.25 o 
  -3   4   5       21.11       16.77      4.87 o 
  -2   4   5     1149.37     1172.57     15.35 o 
  -1   4   5       82.81       69.89      2.64 o 
   0   4   5        6.57        5.42      2.18 o 
   1   4   5      820.90      803.50      8.27 o 
   2   4   5      250.49      219.28      6.95 o 
   3   4   5      390.99      371.17      7.99 o 
   4   4   5        6.24        5.18      5.49 o 
   5   4   5      380.38      399.81     12.11 o 
   6   4   5       58.29       50.84     11.59 o 
   7   4   5        3.38        3.06     17.13 o 
   8   4   5        4.48       10.12     11.16 o 
   9   4   5        3.10       -5.66     10.10 o 
  11   4   5        7.33       15.07     15.67 o 
  -8   5   5        4.49       -0.94      6.10 o 
  -7   5   5        6.52       -0.52      5.68 o 
  -6   5   5       41.11       24.92     19.62 o 
  -5   5   5      166.95      153.75     14.16 o 
  -4   5   5       15.66       13.04      6.28 o 
  -3   5   5      399.54      422.24      5.43 o 
  -2   5   5      143.98      137.98      3.86 o 
  -1   5   5       94.14       93.38      3.74 o 
   0   5   5     2535.65     2816.77     22.94 o 
   1   5   5        9.44        9.29      4.54 o 
   2   5   5       49.37       46.36      3.82 o 
   3   5   5      174.75      156.97     14.23 o 
   4   5   5        8.28        3.47      6.77 o 
   5   5   5       10.21       15.95      8.63 o 
   6   5   5        0.61        5.82     11.15 o 
   7   5   5       34.51       41.94     10.98 o 
   8   5   5       43.36       38.16     14.06 o 
   9   5   5        3.68       10.40     12.20 o 
  11   5   5        6.35       -3.02     15.82 o 
  -7   6   5       17.24        4.30     11.52 o 
  -6   6   5       57.19       23.90     28.60 o 
  -5   6   5        0.99        3.25      4.73 o 
  -4   6   5      163.01      175.54      9.44 o 
  -3   6   5      278.76      275.78      5.81 o 
  -2   6   5       36.87       42.74      6.68 o 
  -1   6   5      152.28      162.44     11.12 o 
   0   6   5       16.27        7.47      3.04 o 
   1   6   5       85.25       75.55      7.53 o 
   2   6   5      878.69      921.44     11.70 o 
   3   6   5       76.02       70.09      8.35 o 
   4   6   5        1.59        4.90      9.40 o 
   5   6   5      204.27      181.19      9.17 o 
   6   6   5       28.60       30.09     10.80 o 
   7   6   5        0.01        4.61     16.43 o 
   8   6   5       44.25       37.19     12.26 o 
   9   6   5       29.57       18.29     12.33 o 
  10   6   5        3.57       -9.56     24.41 o 
  11   6   5       11.08       16.02     16.91 o 
  -7   7   5       20.14        8.98      9.93 o 
  -6   7   5        3.30        6.51      5.63 o 
  -5   7   5       16.44       13.14      8.55 o 
  -4   7   5      172.97      178.59      6.81 o 
  -3   7   5       46.44       48.78      4.47 o 
  -2   7   5       23.60       33.07      5.03 o 
  -1   7   5       18.91       14.27      3.99 o 
   0   7   5      115.56       98.27      5.56 o 
   1   7   5      349.49      350.76     10.06 o 
   2   7   5       27.82       29.49      5.73 o 
   3   7   5      258.64      236.83     19.13 o 
   4   7   5      122.43      136.53      7.54 o 
   5   7   5        5.12        1.29      7.30 o 
   6   7   5      137.73      124.88     10.27 o 
   7   7   5       35.58       31.72     11.57 o 
   8   7   5       86.65       71.24     16.61 o 
   9   7   5        5.48       12.92     11.59 o 
  10   7   5       18.06       49.40     45.06 o 
  11   7   5        2.11       -7.93     18.51 o 
  -6   8   5        3.62       -1.95      3.89 o 
  -5   8   5        2.47        3.82      5.68 o 
  -4   8   5       48.49       60.79     27.50 o 
  -3   8   5      234.40      234.78      8.44 o 
  -2   8   5      361.24      375.14     12.17 o 
  -1   8   5      263.12      283.49      7.82 o 
   0   8   5       20.49       19.14      6.90 o 
   1   8   5      113.12      118.54      4.71 o 
   2   8   5      247.38      229.85      7.59 o 
   3   8   5      235.88      259.21     10.23 o 
   4   8   5       85.70       85.28      8.79 o 
   5   8   5      612.45      598.53     15.97 o 
   6   8   5       54.91       59.76     12.78 o 
   7   8   5        0.14       -6.14     13.77 o 
   8   8   5        9.59        4.17     15.61 o 
   9   8   5        1.15       -7.75     11.87 o 
  10   8   5       16.80       30.41     14.33 o 
  11   8   5        5.17        0.06     17.82 o 
  -5   9   5        0.20        7.13     10.72 o 
  -4   9   5        0.02        9.10      5.80 o 
  -3   9   5       17.86        3.55      8.51 o 
  -2   9   5      100.84      113.76      6.69 o 
  -1   9   5      320.66      324.89      9.60 o 
   0   9   5        1.60        1.10      5.20 o 
   1   9   5      489.62      535.59      8.63 o 
   2   9   5      273.05      264.01     10.09 o 
   3   9   5       55.90       52.35     13.10 o 
   4   9   5      103.60       87.14     25.01 o 
   5   9   5      162.55      166.46     14.76 o 
   6   9   5       54.43       59.34     15.88 o 
   7   9   5      149.50      153.77     15.38 o 
   8   9   5       18.43       31.96     14.05 o 
   9   9   5        0.32       -7.59     12.70 o 
  10   9   5        5.20       12.61     10.50 o 
  -4  10   5        8.84        7.27      7.81 o 
  -3  10   5        1.45        4.47      5.91 o 
  -2  10   5        1.52       -4.35      4.35 o 
  -1  10   5        0.01        0.64      4.24 o 
   0  10   5       54.29       77.50      5.54 o 
   1  10   5      198.53      192.24      7.21 o 
   2  10   5      183.41      198.11      9.87 o 
   3  10   5      182.39      194.55     19.53 o 
   4  10   5       49.65       41.46      8.60 o 
   5  10   5       48.81       55.39      8.84 o 
   6  10   5       25.99       23.28      8.62 o 
   7  10   5        0.28       -0.83      8.00 o 
   8  10   5       37.00       39.32      9.88 o 
   9  10   5        0.44       -7.89     12.87 o 
  10  10   5        0.16       -8.62     10.34 o 
  -3  11   5       18.35       28.28     11.93 o 
  -2  11   5        0.56       10.29     10.04 o 
  -1  11   5       22.86       17.06      6.21 o 
   0  11   5        8.58        3.11      6.21 o 
   1  11   5       29.68       10.07     17.86 o 
   2  11   5       25.67       33.64      4.37 o 
   3  11   5       88.20      111.41      8.19 o 
   4  11   5       15.55       17.10      7.46 o 
   5  11   5       14.27       10.71      7.80 o 
   6  11   5        1.42        5.83      9.08 o 
   7  11   5       21.44       43.54     17.73 o 
   8  11   5        0.06       25.16     20.01 o 
   9  11   5        1.12       -0.66     15.36 o 
  -1  12   5       16.70       16.37      9.91 o 
   0  12   5        0.04       19.72     16.35 o 
   1  12   5       10.48       -6.51     13.54 o 
   2  12   5        0.98        7.84      5.98 o 
   3  12   5       18.04       11.26      8.70 o 
   4  12   5        8.88        3.99      7.52 o 
   5  12   5        0.30       15.82     11.80 o 
   6  12   5       12.77       21.43      8.41 o 
   7  12   5       17.99       20.42      9.17 o 
   8  12   5        0.08        2.99      9.59 o 
   2  13   5       12.85       41.09     12.78 o 
   3  13   5       24.48       27.16      8.81 o 
   4  13   5        0.05       18.53     12.23 o 
   5  13   5        0.55       -7.92     11.03 o 
  -4  -9   6        0.01        6.97      8.35 o 
  -3  -9   6        1.71       -3.18      5.76 o 
  -2  -9   6        0.79      -10.68     10.68 o 
  -1  -9   6        5.98       15.71     10.48 o 
   0  -9   6        0.06        1.11     10.20 o 
  -6  -8   6        0.48        7.25     16.12 o 
  -5  -8   6        1.25        4.62      6.50 o 
  -4  -8   6        0.22        0.60      4.47 o 
  -3  -8   6        7.12        7.55      4.98 o 
  -2  -8   6        1.24       -5.45      9.62 o 
  -1  -8   6       48.83       49.38     16.53 o 
   0  -8   6        3.64       -5.00     15.26 o 
   1  -8   6        0.05       -4.43      7.53 o 
   2  -8   6        4.08        0.92      7.91 o 
   3  -8   6        7.89       25.54      9.63 o 
  -7  -7   6        0.38        0.56      6.46 o 
  -6  -7   6        0.01        4.33      5.64 o 
  -5  -7   6        3.53       -0.07      7.04 o 
  -4  -7   6        1.07        5.34      6.02 o 
  -3  -7   6       10.94       11.04      5.44 o 
  -2  -7   6        9.69        3.88      5.54 o 
  -1  -7   6       22.41       19.43     14.06 o 
   0  -7   6        0.26        4.60      8.21 o 
   1  -7   6       15.21       11.15      7.46 o 
   2  -7   6        0.16        7.23      6.57 o 
   3  -7   6        0.06       15.28     21.83 o 
   4  -7   6        0.73       11.51      8.23 o 
  -8  -6   6        0.44        7.83      5.63 o 
  -7  -6   6        1.62       10.08      8.16 o 
  -6  -6   6        0.66        3.03      7.33 o 
  -5  -6   6        9.61        5.57      5.34 o 
  -4  -6   6        1.48        2.37      4.33 o 
  -3  -6   6        5.41        2.69      3.97 o 
  -2  -6   6        0.67       -4.20      4.20 o 
  -1  -6   6        0.00       19.50      7.69 o 
   0  -6   6       28.58       42.88     13.29 o 
   1  -6   6      199.40      208.79     13.71 o 
   2  -6   6        0.06        1.64      3.11 o 
   3  -6   6        2.20        2.23      3.55 o 
   4  -6   6       11.85        8.94      4.87 o 
   5  -6   6       14.00        6.60      7.71 o 
   6  -6   6        1.34        4.49      8.76 o 
  -8  -5   6        0.94       -4.10      6.07 o 
  -7  -5   6        2.85        0.66      5.67 o 
  -6  -5   6        3.30        5.27      6.11 o 
  -5  -5   6        0.01       -2.90      6.60 o 
  -4  -5   6      136.04      156.40     11.53 o 
  -3  -5   6       75.19       65.72      6.26 o 
  -2  -5   6        1.30        2.79      3.82 o 
  -1  -5   6        0.17        1.04      3.33 o 
   0  -5   6       18.07        9.24      4.15 o 
   1  -5   6        7.47        5.14      9.19 o 
   2  -5   6      124.52      131.63     15.08 o 
   3  -5   6       98.19      129.98      5.16 o 
   4  -5   6        9.98        9.86      4.30 o 
   5  -5   6       10.38       14.22     12.05 o 
   6  -5   6        9.82        8.31      4.32 o 
   7  -5   6        6.40       28.19     23.68 o 
  -9  -4   6        0.81       -0.37      7.12 o 
  -8  -4   6        0.01        0.22      5.66 o 
  -7  -4   6        2.45        8.34      6.39 o 
  -6  -4   6       16.32       21.41      6.30 o 
  -5  -4   6        1.06       -0.12      5.36 o 
  -4  -4   6        0.86       -1.29      4.02 o 
  -3  -4   6      140.75      147.73      8.04 o 
  -2  -4   6      106.95      128.94      5.83 o 
  -1  -4   6       36.02       43.90      6.41 o 
   0  -4   6        0.00       -0.97      9.98 o 
   1  -4   6      101.88      116.81      5.13 o 
   2  -4   6       62.37       59.05     14.06 o 
   3  -4   6       16.01       15.52      8.41 o 
   4  -4   6      143.64      147.66      6.54 o 
   5  -4   6        8.51       16.80     10.73 o 
   6  -4   6       17.58       34.13     13.23 o 
   7  -4   6       13.70       34.70     14.80 o 
   8  -4   6        1.34        7.02     26.01 o 
  -9  -3   6        2.62        1.04      6.46 o 
  -8  -3   6        2.59       -4.73      6.73 o 
  -7  -3   6        3.35        1.59      5.33 o 
  -6  -3   6       10.97        6.30      4.19 o 
  -5  -3   6        2.80        1.09      6.49 o 
  -4  -3   6      172.08      176.67      5.56 o 
  -3  -3   6       54.71       56.36      4.33 o 
  -2  -3   6        0.80        0.46      3.01 o 
  -1  -3   6      121.57      156.42      9.32 o 
   0  -3   6        0.00        0.77      4.35 o 
   1  -3   6        8.84       17.70      3.72 o 
   2  -3   6       52.03       63.29      4.01 o 
   3  -3   6      124.70      121.86      7.05 o 
   4  -3   6       37.97       27.38     18.85 o 
   5  -3   6       24.93       23.59     17.88 o 
   6  -3   6        3.48       -3.95     18.85 o 
   7  -3   6        0.63       31.09     14.27 o 
   8  -3   6       10.96       36.77     16.10 o 
  -9  -2   6        0.33        2.25      5.59 o 
  -8  -2   6        2.37        1.57      5.23 o 
  -7  -2   6        1.45       -1.51      5.82 o 
  -6  -2   6        0.00       -1.29      5.79 o 
  -5  -2   6        2.74        3.20      5.81 o 
  -4  -2   6       22.82       26.62      4.36 o 
  -3  -2   6      103.97      101.63      4.78 o 
  -2  -2   6      152.60      149.01      5.17 o 
  -1  -2   6       57.32       49.24      3.61 o 
   0  -2   6      116.66      123.69      6.32 o 
   1  -2   6       30.25       21.05      3.29 o 
   2  -2   6       81.96       97.60      5.17 o 
   3  -2   6        0.93        4.31      4.31 o 
   4  -2   6       48.74       41.74     10.62 o 
   5  -2   6       72.94       94.04     13.87 o 
   6  -2   6       30.63       51.79     13.12 o 
   7  -2   6       13.81       15.19     13.95 o 
   8  -2   6        2.16      -23.73     26.57 o 
   9  -2   6        0.10       31.08     29.74 o 
  -9  -1   6        4.00       12.93      8.40 o 
  -8  -1   6       12.76        5.52      5.60 o 
  -7  -1   6        0.48       -1.61      4.34 o 
  -6  -1   6        1.51       -4.50      5.19 o 
  -5  -1   6        1.96       -1.57      4.68 o 
  -4  -1   6        8.00        9.42      4.79 o 
  -3  -1   6      254.45      287.24      4.91 o 
  -2  -1   6       10.96       13.76      2.92 o 
  -1  -1   6       20.37       32.35      4.13 o 
   0  -1   6        0.93        0.10      3.94 o 
   1  -1   6      118.44      127.29      3.48 o 
   2  -1   6      206.78      213.29     10.95 o 
   3  -1   6        2.58        4.18      6.98 o 
   4  -1   6      257.77      283.49     12.64 o 
   5  -1   6       55.85       56.50      7.56 o 
   6  -1   6       73.80       69.12     11.44 o 
   7  -1   6        8.27       -1.40      9.58 o 
   8  -1   6        3.40        3.42     13.48 o 
   9  -1   6        5.35       -6.25     19.40 o 
  10  -1   6        3.32        0.18     12.10 o 
  -9   0   6       15.27       10.95      6.06 o 
  -8   0   6        0.43        5.19      6.69 o 
  -7   0   6        1.39       10.89      6.03 o 
  -6   0   6       27.15       20.51      4.48 o 
  -5   0   6       25.65       28.96      5.11 o 
  -4   0   6       28.31       39.89      4.37 o 
  -3   0   6       45.05       41.72      3.44 o 
  -2   0   6       40.41       40.16      3.80 o 
  -1   0   6      116.76      142.63      6.30 o 
   0   0   6       29.17       33.83      2.44 o 
   1   0   6      421.13      480.03      5.56 o 
   2   0   6      134.71      161.44      6.78 o 
   3   0   6        1.80        3.57      3.81 o 
   4   0   6       52.66       54.33      5.97 o 
   5   0   6       47.04       35.36     11.84 o 
   6   0   6      485.59      499.30     12.66 o 
   7   0   6      208.68      195.30     11.53 o 
   8   0   6       88.08       66.29      9.61 o 
   9   0   6        5.33       -9.81      9.81 o 
  10   0   6        2.89       19.37     16.42 o 
  -9   1   6        0.01        1.99      5.78 o 
  -8   1   6       11.62       10.01      5.36 o 
  -7   1   6       67.75       89.19      8.19 o 
  -6   1   6        1.63       -0.05      4.11 o 
  -5   1   6       23.32       20.25      5.03 o 
  -4   1   6       20.15       23.23      4.20 o 
  -3   1   6        2.47        2.69      2.89 o 
  -2   1   6      336.87      373.90      3.40 o 
  -1   1   6      210.51      239.99     25.37 o 
   0   1   6        4.36        3.36      0.95 o 
   1   1   6       92.11       84.52      3.42 o 
   2   1   6      179.41      160.83      3.96 o 
   3   1   6        3.02        8.70      5.01 o 
   4   1   6       23.50       28.86      6.46 o 
   5   1   6       17.26       25.83      9.44 o 
   6   1   6        5.57        7.23     13.78 o 
   7   1   6      153.78      152.60     15.87 o 
   8   1   6       16.74       13.94      8.88 o 
   9   1   6        0.97       -0.33      8.92 o 
  10   1   6       10.29       16.09     13.48 o 
  -9   2   6        0.31        4.25      6.45 o 
  -8   2   6        4.42       -1.58      9.63 o 
  -7   2   6       19.92       29.94     11.88 o 
  -6   2   6       49.98       59.49      4.68 o 
  -5   2   6       73.30       86.35      4.40 o 
  -4   2   6        1.51        1.02      3.30 o 
  -3   2   6        9.59       10.61      2.96 o 
  -2   2   6      107.07      105.70      4.47 o 
  -1   2   6      136.38      153.89      5.66 o 
   0   2   6       32.61       41.62     10.50 o 
   1   2   6      505.10      440.83      4.63 o 
   2   2   6       38.64       50.33      7.39 o 
   3   2   6      371.91      342.36      7.32 o 
   4   2   6      117.39      108.67      7.65 o 
   5   2   6        8.00       15.40      6.91 o 
   6   2   6      189.54      179.17     10.11 o 
   7   2   6       41.02       46.86     10.62 o 
   8   2   6        0.31       -4.95     14.83 o 
   9   2   6       51.27       72.06     10.97 o 
  10   2   6       15.83       45.91     11.44 o 
  11   2   6        1.18        1.14     12.15 o 
  -9   3   6        1.87        4.65      5.40 o 
  -8   3   6        5.73        1.07      4.39 o 
  -7   3   6        5.01        1.99      6.42 o 
  -6   3   6       47.61       50.68      4.47 o 
  -5   3   6        0.51        0.14      3.44 o 
  -4   3   6        9.91        8.53      4.36 o 
  -3   3   6        2.55        7.16      5.04 o 
  -2   3   6       59.77       80.94      3.92 o 
  -1   3   6      326.64      322.42      4.10 o 
   0   3   6      228.97      205.13      8.39 o 
   1   3   6       13.71        7.23      2.21 o 
   2   3   6       63.18       72.33      3.37 o 
   3   3   6      211.56      193.88     11.99 o 
   4   3   6      135.00      142.52      7.96 o 
   5   3   6       58.05       55.20      7.79 o 
   6   3   6       10.09        8.77     15.41 o 
   7   3   6       26.62       31.52     12.16 o 
   8   3   6        0.54        2.98      9.51 o 
   9   3   6       23.17       26.67      9.93 o 
  10   3   6        7.06        0.72     12.24 o 
  11   3   6        0.57       -0.42     13.16 o 
  -8   4   6        0.72        1.64      6.28 o 
  -7   4   6       16.94        7.82      8.08 o 
  -6   4   6       32.92        5.07      8.93 o 
  -5   4   6        0.29       -3.13      5.01 o 
  -4   4   6      216.43      226.20      7.87 o 
  -3   4   6      171.66      168.15      6.67 o 
  -2   4   6      124.65      141.94      3.87 o 
  -1   4   6       27.39       33.09      2.63 o 
   0   4   6        1.52       -0.12      3.09 o 
   1   4   6      389.56      412.08      5.67 o 
   2   4   6      667.30      639.57      8.08 o 
   3   4   6       91.94      105.37      7.71 o 
   4   4   6      122.69      133.56      6.61 o 
   5   4   6       82.33       65.25      9.56 o 
   6   4   6       15.69       14.96     15.24 o 
   7   4   6        0.02        3.42      9.96 o 
   8   4   6       88.49       88.50     10.82 o 
   9   4   6       30.60       20.81     12.98 o 
  10   4   6        2.75        4.25     21.15 o 
  -8   5   6        3.57        1.80      7.81 o 
  -7   5   6        3.98       -6.17      6.17 o 
  -6   5   6        0.01        0.32      5.19 o 
  -5   5   6       27.12       10.23      8.69 o 
  -4   5   6       19.56        9.40      5.23 o 
  -3   5   6        2.77       -0.75      4.08 o 
  -2   5   6       52.27       63.09      4.04 o 
  -1   5   6        2.18        0.44      3.18 o 
   0   5   6      135.04      125.19      4.99 o 
   1   5   6      298.37      340.62      4.45 o 
   2   5   6       31.22       29.43      4.84 o 
   3   5   6      139.30      158.93      6.68 o 
   4   5   6        8.28       13.66      9.32 o 
   5   5   6        0.26       -1.17      6.96 o 
   6   5   6       52.78       53.98      9.50 o 
   7   5   6       13.34        4.39     12.12 o 
   8   5   6       36.82       31.07     16.52 o 
   9   5   6        0.72        5.61      9.94 o 
  10   5   6       15.74       11.35     15.38 o 
  -7   6   6        0.55       -8.28      9.01 o 
  -6   6   6        0.89        3.72      5.34 o 
  -5   6   6       15.70        8.27      4.31 o 
  -4   6   6       34.10       31.06      7.00 o 
  -3   6   6       24.29       21.20      6.37 o 
  -2   6   6       11.11        8.41      4.14 o 
  -1   6   6       22.33       19.53      6.14 o 
   0   6   6       42.44       49.64      4.15 o 
   1   6   6      101.10       86.98      5.35 o 
   2   6   6      197.23      190.61      5.28 o 
   3   6   6        3.06        2.81      5.79 o 
   4   6   6        2.82       -0.02      9.20 o 
   5   6   6       24.86       25.41      7.55 o 
   6   6   6        0.00       -8.65      8.65 o 
   7   6   6        1.28        3.99     11.21 o 
   8   6   6       56.29       45.81      9.81 o 
   9   6   6       23.86       21.89     13.00 o 
  10   6   6        0.43       14.83     13.34 o 
  11   6   6        2.42       35.46     16.54 o 
  -7   7   6        3.43       -0.16      5.50 o 
  -6   7   6        3.29        4.15      4.51 o 
  -5   7   6        0.37        1.38      5.08 o 
  -4   7   6       25.94       21.43      4.75 o 
  -3   7   6       26.51       25.17      5.51 o 
  -2   7   6       96.04       93.68      4.33 o 
  -1   7   6      106.83      115.55      6.23 o 
   0   7   6       19.75        9.84      6.88 o 
   1   7   6       27.60       23.34      4.04 o 
   2   7   6       84.78       92.28      6.08 o 
   3   7   6       12.50       12.41      5.98 o 
   4   7   6      546.34      511.53     15.69 o 
   5   7   6       38.48       37.57     12.83 o 
   6   7   6      130.76      119.34     12.80 o 
   7   7   6        7.74        7.35      8.88 o 
   8   7   6        0.10       -5.44      8.96 o 
   9   7   6        2.95       -1.57      9.69 o 
  10   7   6       25.84       43.97     14.19 o 
  11   7   6        3.45        4.33     26.25 o 
  -6   8   6        3.07        2.83      6.30 o 
  -5   8   6        6.38        2.82      8.48 o 
  -4   8   6       13.74       17.07      4.19 o 
  -3   8   6        1.48       -2.95      5.35 o 
  -2   8   6      233.63      229.37      6.42 o 
  -1   8   6        0.90        1.66      5.23 o 
   0   8   6       13.78       10.65      5.33 o 
   1   8   6       79.48       88.34      6.02 o 
   2   8   6        2.24        5.02      6.50 o 
   3   8   6        6.35       -0.15      8.98 o 
   4   8   6      735.23      676.14     14.39 o 
   5   8   6        1.20       -2.77      8.16 o 
   6   8   6       21.29       18.34      8.62 o 
   7   8   6       14.82        8.00      8.02 o 
   8   8   6      123.19      116.37     12.75 o 
   9   8   6        6.36        7.25     10.05 o 
  10   8   6        0.92        7.03     13.02 o 
  -5   9   6        2.84       -2.57      7.76 o 
  -4   9   6       11.60       13.12      5.60 o 
  -3   9   6       17.05       12.54      4.89 o 
  -2   9   6        5.50        0.98      4.26 o 
  -1   9   6       85.86       89.12      4.78 o 
   0   9   6      413.15      400.14     10.42 o 
   1   9   6       10.60       16.19      3.99 o 
   2   9   6        0.37       -2.57      6.48 o 
   3   9   6      154.07      160.28      9.90 o 
   4   9   6      328.02      283.87     16.62 o 
   5   9   6       11.36       10.88     11.50 o 
   6   9   6      193.22      195.65     11.62 o 
   7   9   6       36.97       42.76     11.04 o 
   8   9   6        4.36        6.74     11.62 o 
   9   9   6       30.91       42.65     10.36 o 
  10   9   6       16.32       36.67     11.20 o 
  -4  10   6        0.47       -2.31      8.83 o 
  -3  10   6        1.59       -0.80      3.53 o 
  -2  10   6        3.07       -2.28      5.12 o 
  -1  10   6        0.26        0.43      3.77 o 
   0  10   6        0.21        0.48      5.81 o 
   1  10   6      150.10      165.91     11.55 o 
   2  10   6       47.80       54.93      6.16 o 
   3  10   6        3.52        6.25      9.36 o 
   4  10   6        8.80        3.87      6.06 o 
   5  10   6       19.63       22.16      9.10 o 
   6  10   6       38.86       29.13     10.28 o 
   7  10   6        2.38       -9.94     13.47 o 
   8  10   6        2.23        8.48      9.72 o 
   9  10   6       11.48       12.27     11.31 o 
  -3  11   6        6.96        2.07      5.92 o 
  -2  11   6       11.51        8.46      4.16 o 
  -1  11   6        0.01        6.65      3.36 o 
   0  11   6        8.11        8.15      9.28 o 
   1  11   6       29.42       10.84     12.40 o 
   2  11   6        0.04       -0.80      5.21 o 
   3  11   6       81.48       91.19      7.56 o 
   4  11   6        0.24        0.84      7.51 o 
   5  11   6       41.13       28.11     12.23 o 
   6  11   6        6.49       -2.96     10.06 o 
   7  11   6        4.54        9.55      8.32 o 
   8  11   6        1.31       -6.94      8.85 o 
   9  11   6        4.87        3.17     12.29 o 
  -1  12   6        8.66       -7.17      9.03 o 
   0  12   6        6.44        2.02      4.66 o 
   1  12   6        0.30        0.06      3.45 o 
   2  12   6        0.40        2.61      9.37 o 
   3  12   6       26.95       22.66     12.35 o 
   4  12   6        0.52        7.74      7.16 o 
   5  12   6       14.74       35.80     18.06 o 
   6  12   6        0.09        2.74     21.42 o 
   7  12   6        3.74       -6.83      9.20 o 
   2  13   6        2.17       -1.36      5.34 o 
   3  13   6        0.25       -0.18      4.95 o 
   4  13   6        0.17       -0.36      9.16 o 
   5  13   6        0.26       -5.70     10.52 o 
  -4  -8   7        0.76        2.35      4.27 o 
  -3  -8   7        0.33       -2.19      7.18 o 
  -2  -8   7        2.05        4.59      9.45 o 
  -1  -8   7        7.14        5.40      9.08 o 
   0  -8   7        0.63       -3.23      9.49 o 
   1  -8   7        0.16        9.15     14.29 o 
  -6  -7   7        0.17       -7.82      8.88 o 
  -5  -7   7        0.27        3.49      6.25 o 
  -4  -7   7        0.69       -6.08      6.08 o 
  -3  -7   7        9.41        0.14      4.76 o 
  -2  -7   7        8.39        8.92      8.71 o 
  -1  -7   7       12.01        3.19      8.41 o 
   0  -7   7        0.45       12.22     13.97 o 
   1  -7   7        1.20       -6.46      6.46 o 
   2  -7   7        0.86       19.10      8.05 o 
   3  -7   7        0.37       -2.79     11.18 o 
  -7  -6   7        0.04        1.29      6.55 o 
  -6  -6   7        0.21        0.44      6.07 o 
  -5  -6   7        2.13       -1.96      5.83 o 
  -4  -6   7        0.03        3.34      4.54 o 
  -3  -6   7        3.79       -3.74      3.94 o 
  -2  -6   7        0.02       -5.71      5.71 o 
  -1  -6   7        6.79       21.39     12.46 o 
   0  -6   7        7.59       -1.89      4.51 o 
   1  -6   7        4.38        6.64      5.22 o 
   2  -6   7        9.64        7.90      4.44 o 
   3  -6   7        1.72        2.22      3.62 o 
   4  -6   7        2.39       -3.86      8.29 o 
   5  -6   7        0.56       -9.18      9.18 o 
  -8  -5   7        0.22        0.79      7.42 o 
  -7  -5   7        9.99        8.45      4.74 o 
  -6  -5   7        2.83        0.61      5.44 o 
  -5  -5   7        0.06       -2.57      4.09 o 
  -4  -5   7        8.97        3.37      4.90 o 
  -3  -5   7        0.49        6.59      5.85 o 
  -2  -5   7       26.38       15.60      7.22 o 
  -1  -5   7       56.78       55.57     17.76 o 
   0  -5   7       35.43       27.78      5.51 o 
   1  -5   7        0.71       -0.88      4.31 o 
   2  -5   7        3.00        8.87      4.49 o 
   3  -5   7        1.57        2.62      3.04 o 
   4  -5   7        6.50        7.17      4.29 o 
   5  -5   7       42.75       47.35      5.62 o 
   6  -5   7        0.01       13.33     11.46 o 
  -8  -4   7        0.00       -0.77      4.98 o 
  -7  -4   7        1.60        1.79      7.02 o 
  -6  -4   7        3.88       -0.88      5.00 o 
  -5  -4   7       22.00       12.82      4.39 o 
  -4  -4   7        9.84        5.80      3.68 o 
  -3  -4   7       13.59       12.63      3.41 o 
  -2  -4   7       35.30       16.11      7.01 o 
  -1  -4   7        3.28        1.60      4.60 o 
   0  -4   7        2.52       12.62      7.18 o 
   1  -4   7        2.45       -1.04      3.76 o 
   2  -4   7        2.73        7.64      4.85 o 
   3  -4   7        0.03        5.53      3.25 o 
   4  -4   7       11.24       13.21      4.55 o 
   5  -4   7        0.68        1.90      3.49 o 
   6  -4   7        0.69       14.90     11.52 o 
   7  -4   7       10.38       41.93     14.98 o 
  -8  -3   7        5.10        6.72      6.17 o 
  -7  -3   7        0.35       -1.80      8.75 o 
  -6  -3   7        9.87       16.79      5.87 o 
  -5  -3   7       27.35       31.93      6.20 o 
  -4  -3   7        7.14        5.04      5.11 o 
  -3  -3   7        0.01       -2.34      3.27 o 
  -2  -3   7       21.12       27.97      4.32 o 
  -1  -3   7       11.95       23.88      4.44 o 
   0  -3   7        0.10       -5.77     11.97 o 
   1  -3   7        4.79       11.67      4.86 o 
   2  -3   7        6.66        2.10      4.34 o 
   3  -3   7        0.53       -3.22      5.26 o 
   4  -3   7        1.68        0.91      6.64 o 
   5  -3   7        2.12       -0.80     16.37 o 
   6  -3   7        0.74        5.16     19.75 o 
   7  -3   7        0.01      -10.53     22.54 o 
   8  -3   7        1.01       16.42     15.97 o 
  -9  -2   7        1.43       -6.17      6.17 o 
  -8  -2   7        0.83       13.88      7.47 o 
  -7  -2   7       10.15        3.67      4.90 o 
  -6  -2   7       47.37       57.91      6.95 o 
  -5  -2   7        0.07       -3.98      5.50 o 
  -4  -2   7        1.10        3.10      3.45 o 
  -3  -2   7       51.43       46.56      4.50 o 
  -2  -2   7        4.02        6.91      3.28 o 
  -1  -2   7        1.50        5.40      5.52 o 
   0  -2   7        7.22        8.21      4.86 o 
   1  -2   7       64.98       81.76      5.40 o 
   2  -2   7        9.81       12.96      4.93 o 
   3  -2   7        8.40        5.43      7.57 o 
   4  -2   7        5.81        4.39     16.37 o 
   5  -2   7       43.66       48.60     19.11 o 
   6  -2   7       31.27       13.48     12.06 o 
   7  -2   7       11.12       20.27     13.64 o 
   8  -2   7        0.07      -15.81     15.81 o 
   9  -2   7        0.32        3.10     27.24 o 
  -9  -1   7        0.66       -2.64      4.83 o 
  -8  -1   7        2.66        2.61      4.59 o 
  -7  -1   7        0.23        0.62      4.54 o 
  -6  -1   7        0.97       -1.09      4.17 o 
  -5  -1   7        0.02       -1.42      5.45 o 
  -4  -1   7        3.51        6.36      3.97 o 
  -3  -1   7       14.92       13.72      3.91 o 
  -2  -1   7        0.00        3.22      3.11 o 
  -1  -1   7      235.47      223.43      6.36 o 
   0  -1   7       77.22       95.37      4.04 o 
   1  -1   7        4.22        2.28      2.93 o 
   2  -1   7        1.78        3.16      3.98 o 
   3  -1   7       12.15       22.62      6.09 o 
   4  -1   7        5.28       -2.31     15.91 o 
   5  -1   7        9.27       22.39     21.12 o 
   6  -1   7      102.02      107.50     13.62 o 
   7  -1   7        3.05        8.80      7.54 o 
   8  -1   7        0.09       11.53     33.54 o 
   9  -1   7        7.72       17.83      9.20 o 
  -9   0   7        1.48       -1.23      6.52 o 
  -8   0   7        0.16        3.94      6.17 o 
  -7   0   7        0.39        1.45      3.80 o 
  -6   0   7        6.66       11.79      5.09 o 
  -5   0   7       32.44       26.47      5.07 o 
  -4   0   7      172.09      182.88      5.16 o 
  -3   0   7      130.63      153.62      5.65 o 
  -2   0   7        0.04       -0.11      2.07 o 
  -1   0   7       61.17       55.76      3.51 o 
   0   0   7        2.91       -2.42      2.55 o 
   1   0   7      187.29      172.38      3.94 o 
   2   0   7      264.39      293.03     10.68 o 
   3   0   7       17.88       31.53      8.03 o 
   4   0   7        5.25       -2.67      5.40 o 
   5   0   7      141.98      132.40     12.57 o 
   6   0   7       15.96       21.95      8.13 o 
   7   0   7        0.09        0.81      7.00 o 
   8   0   7       17.17        9.49      8.31 o 
   9   0   7        0.00       -4.82     15.29 o 
  10   0   7        1.18       20.62     18.18 o 
  -9   1   7        3.25        3.58      5.52 o 
  -8   1   7        0.01       -4.25      4.97 o 
  -7   1   7       17.88       11.98      8.90 o 
  -6   1   7        0.87        2.53      5.19 o 
  -5   1   7        3.43        5.30      3.45 o 
  -4   1   7        9.67       10.53      2.99 o 
  -3   1   7       27.49       26.09      2.89 o 
  -2   1   7       64.06       53.90      7.94 o 
  -1   1   7        0.73       -2.65      5.63 o 
   0   1   7       91.88      109.97      2.79 o 
   1   1   7      341.50      299.13      4.03 o 
   2   1   7        9.70       17.41      4.14 o 
   3   1   7        0.00       -1.64      4.29 o 
   4   1   7      119.36      137.95      7.57 o 
   5   1   7       41.33       53.49     10.01 o 
   6   1   7       79.02      103.85     15.00 o 
   7   1   7       19.20       13.26     10.64 o 
   8   1   7        0.26        4.44     10.90 o 
   9   1   7        3.42       10.34     25.17 o 
  10   1   7        1.57       -2.33      9.56 o 
  -8   2   7        7.08        2.26      4.70 o 
  -7   2   7        1.16        1.76      5.72 o 
  -6   2   7        1.31        7.20      4.82 o 
  -5   2   7       74.41       69.49      4.13 o 
  -4   2   7       44.29       49.30      3.81 o 
  -3   2   7      109.28      110.46      4.82 o 
  -2   2   7       39.79       46.99      7.49 o 
  -1   2   7      135.75      166.60      8.88 o 
   0   2   7       36.33       29.16      7.03 o 
   1   2   7        1.91        7.93      4.30 o 
   2   2   7        1.26        3.07      6.64 o 
   3   2   7       18.01       19.17      5.25 o 
   4   2   7       13.70       12.59      5.49 o 
   5   2   7        5.46        5.18      8.50 o 
   6   2   7       48.92       32.11      8.89 o 
   7   2   7      160.32      168.38     10.37 o 
   8   2   7        3.42       12.98      9.94 o 
   9   2   7        0.32      -10.01     12.71 o 
  10   2   7        8.53       -1.66      9.79 o 
  -8   3   7        0.27        1.02      4.36 o 
  -7   3   7       14.40        7.07      6.12 o 
  -6   3   7        3.83        5.40      8.26 o 
  -5   3   7        4.84        4.80      5.06 o 
  -4   3   7       57.93       63.14      7.43 o 
  -3   3   7        0.50        5.74      4.24 o 
  -2   3   7      100.16       95.71      6.15 o 
  -1   3   7        0.07        1.74     11.00 o 
   0   3   7       45.64       46.95      7.28 o 
   1   3   7      303.07      333.70      5.67 o 
   2   3   7       28.30       37.71      3.54 o 
   3   3   7      193.42      178.31      7.91 o 
   4   3   7        3.56        9.55      9.28 o 
   5   3   7        6.61       12.17      7.24 o 
   6   3   7      108.91      102.48     21.52 o 
   7   3   7        4.53       11.85     15.08 o 
   8   3   7       18.24       -0.27     11.16 o 
   9   3   7        3.52       12.54     12.65 o 
  10   3   7        3.46       13.77     15.81 o 
  -8   4   7        1.99       17.22      7.89 o 
  -7   4   7        1.42        4.86      9.59 o 
  -6   4   7       46.34       57.82     19.79 o 
  -5   4   7       13.08       13.63      5.74 o 
  -4   4   7        1.95       -3.74      5.99 o 
  -3   4   7        0.03       -1.59      3.23 o 
  -2   4   7      173.65      192.26      8.52 o 
  -1   4   7        0.82        1.20      2.11 o 
   0   4   7      388.35      404.78     24.66 o 
   1   4   7       20.81       16.19      2.56 o 
   2   4   7       28.63       20.07      4.49 o 
   3   4   7       25.98       38.62      6.95 o 
   4   4   7       42.02       50.66      7.19 o 
   5   4   7      285.47      273.87      9.52 o 
   6   4   7        6.86        7.96     14.16 o 
   7   4   7        2.88        0.38      8.68 o 
   8   4   7        0.19       -0.64     10.40 o 
   9   4   7        0.58       -0.89     13.62 o 
  10   4   7        2.30      -17.03     17.03 o 
  11   4   7        0.75        1.75     16.64 o 
  -7   5   7        4.49        0.19      6.45 o 
  -6   5   7        2.68       -0.16      8.20 o 
  -5   5   7        5.48        8.78      4.75 o 
  -4   5   7       29.38       35.49      3.66 o 
  -3   5   7        2.70        3.36      3.57 o 
  -2   5   7       12.76       15.08      4.56 o 
  -1   5   7        3.11       10.22      2.87 o 
   0   5   7        0.01        3.09      4.70 o 
   1   5   7       27.13       35.90      3.87 o 
   2   5   7      351.71      332.76     15.08 o 
   3   5   7        1.66       -4.61      8.18 o 
   4   5   7       67.50       65.70      6.37 o 
   5   5   7        0.05       -2.97      7.07 o 
   6   5   7        7.19       11.69      8.47 o 
   7   5   7       23.35       18.44     22.47 o 
   8   5   7        3.35        4.70      8.83 o 
   9   5   7       55.34       58.87     11.00 o 
  10   5   7        3.78        4.58     15.87 o 
  11   5   7        2.06       18.07     11.75 o 
  -7   6   7        0.01        0.21      5.51 o 
  -6   6   7        1.36        0.09      3.90 o 
  -5   6   7        6.47        1.57      3.47 o 
  -4   6   7       37.27       22.48      7.23 o 
  -3   6   7       11.25        9.03      4.51 o 
  -2   6   7       30.85       34.28      4.22 o 
  -1   6   7        1.13        3.58      4.34 o 
   0   6   7       15.56       14.22      6.32 o 
   1   6   7       20.27       10.00      4.76 o 
   2   6   7       17.10       13.24      4.44 o 
   3   6   7       43.63       53.66      7.91 o 
   4   6   7       21.27       13.13     12.80 o 
   5   6   7       46.21       29.03     25.47 o 
   6   6   7       14.33        9.72      8.43 o 
   7   6   7        0.01       -1.17      8.24 o 
   8   6   7       21.91       10.39     11.08 o 
   9   6   7        8.13       12.09     10.00 o 
  10   6   7        0.21        8.68     14.96 o 
  11   6   7        3.39      -10.49     15.78 o 
  -6   7   7        1.30       -0.42      5.03 o 
  -5   7   7        5.28        1.72      4.34 o 
  -4   7   7        0.00       -0.87      3.92 o 
  -3   7   7        1.99       -4.05      4.05 o 
  -2   7   7       26.34       30.17      5.64 o 
  -1   7   7       10.42       13.39      3.91 o 
   0   7   7        4.02       -0.66      5.14 o 
   1   7   7        4.37        1.66      3.87 o 
   2   7   7       56.39       73.32      6.27 o 
   3   7   7       71.20       66.13      6.25 o 
   4   7   7       52.85       39.26      6.97 o 
   5   7   7      114.96      153.89     23.34 o 
   6   7   7       23.72       26.77     10.91 o 
   7   7   7      138.67      114.43     11.81 o 
   8   7   7       16.82       13.89      9.03 o 
   9   7   7        1.74       23.99     12.62 o 
  10   7   7        7.50       -4.54     24.55 o 
  -5   8   7        1.28        1.85      8.51 o 
  -4   8   7        0.05       -0.01      3.34 o 
  -3   8   7        1.82        4.15      3.68 o 
  -2   8   7        3.03        5.94      4.05 o 
  -1   8   7        5.47        4.11      5.04 o 
   0   8   7        3.49        0.16      5.25 o 
   1   8   7        5.95        8.11      3.90 o 
   2   8   7       15.38       15.43      6.48 o 
   3   8   7      142.51      153.21     10.50 o 
   4   8   7       43.27       39.49      8.77 o 
   5   8   7       10.64       17.21      7.81 o 
   6   8   7       40.01       46.63      8.80 o 
   7   8   7        5.31        7.03      7.68 o 
   8   8   7        1.39        4.52      8.64 o 
   9   8   7       41.14       36.65     10.23 o 
  10   8   7        5.25       -0.96     28.42 o 
  -5   9   7        1.69       -4.09      8.52 o 
  -4   9   7        7.67        6.69      4.50 o 
  -3   9   7        8.33       10.95      8.80 o 
  -2   9   7        1.00        3.00      5.34 o 
  -1   9   7        4.29        2.80      4.76 o 
   0   9   7        6.87       11.13      5.24 o 
   1   9   7        5.92        5.63      4.67 o 
   2   9   7       51.75       51.49      6.98 o 
   3   9   7       54.80       51.90      7.82 o 
   4   9   7      184.80      164.67      7.61 o 
   5   9   7        1.23        6.36     10.37 o 
   6   9   7       49.48       31.43      8.43 o 
   7   9   7       11.65       20.47      8.10 o 
   8   9   7       31.26       26.58     15.43 o 
   9   9   7        1.41       16.32     10.40 o 
  10   9   7        8.32       36.47     13.80 o 
  -4  10   7        1.00       -1.02      6.23 o 
  -3  10   7        0.02       -3.77      4.63 o 
  -2  10   7        3.09        3.36      4.15 o 
  -1  10   7        0.22        0.46      5.07 o 
   0  10   7        4.98        2.35      4.11 o 
   1  10   7       29.42       34.42     11.24 o 
   2  10   7       35.97       40.16      4.28 o 
   3  10   7       47.68       34.85     12.28 o 
   4  10   7       35.71       26.38     11.17 o 
   5  10   7        1.01        2.42      8.23 o 
   6  10   7        3.87        2.09      9.35 o 
   7  10   7       11.22        8.94     10.45 o 
   8  10   7       12.24       16.48     10.69 o 
   9  10   7       12.51       36.72      9.91 o 
  -2  11   7        1.38        2.05      4.67 o 
  -1  11   7        1.35       -1.14      6.08 o 
   0  11   7        0.06        1.45      4.31 o 
   1  11   7        3.82        1.71      4.78 o 
   2  11   7       23.27       18.13      7.05 o 
   3  11   7        0.38       -1.92      7.48 o 
   4  11   7        1.56        6.84      6.46 o 
   5  11   7        4.41       14.99      9.15 o 
   6  11   7        0.84       15.84     12.13 o 
   7  11   7        0.80       14.99     13.01 o 
   8  11   7        8.69        7.52      9.72 o 
  -1  12   7        0.85        5.87      4.66 o 
   0  12   7        0.01        1.89      3.99 o 
   1  12   7        0.12        0.07      7.06 o 
   2  12   7        0.75        0.27      5.29 o 
   3  12   7        0.33        2.70      7.29 o 
   4  12   7        0.92       -2.41      6.69 o 
   5  12   7        1.89        8.11     11.22 o 
   6  12   7       14.96       30.07     15.71 o 
   7  12   7        0.23        3.31     10.55 o 
   2  13   7        0.38        4.18      6.97 o 
   3  13   7        1.39       -1.72      8.69 o 
   4  13   7        1.30       -4.95     11.53 o 
   5  13   7        0.01       -8.93     12.53 o 
  -4  -7   8        0.51        1.26      5.36 o 
  -3  -7   8        0.20        3.33      6.42 o 
  -2  -7   8        1.27        1.55     13.31 o 
  -1  -7   8       20.36       22.55      8.81 o 
   0  -7   8        2.17        3.87      5.87 o 
   1  -7   8        1.02        7.22      6.27 o 
   2  -7   8        3.94       10.31      7.98 o 
  -6  -6   8        0.18       13.98      7.21 o 
  -5  -6   8        3.25       -1.00      5.60 o 
  -4  -6   8        0.02        0.17      5.85 o 
  -3  -6   8        8.47        3.86      6.05 o 
  -2  -6   8        9.06       12.65     12.44 o 
  -1  -6   8        1.03       10.39      7.67 o 
   0  -6   8        2.05       -3.22      4.54 o 
   1  -6   8       25.43       17.42      4.62 o 
   2  -6   8        0.10        4.51      7.01 o 
   3  -6   8        0.67        7.77      5.84 o 
   4  -6   8        0.26      -15.28     20.36 o 
  -7  -5   8        1.37       -3.16      4.71 o 
  -6  -5   8        6.89        9.95      4.41 o 
  -5  -5   8       20.69       14.39      4.69 o 
  -4  -5   8        0.15        1.59      4.65 o 
  -3  -5   8        7.19        2.89      4.11 o 
  -2  -5   8        0.00        1.11      3.61 o 
  -1  -5   8        0.88       -0.58      5.04 o 
   0  -5   8        1.20        3.56      6.50 o 
   1  -5   8        7.22        5.49      4.27 o 
   2  -5   8       13.98       17.28      5.06 o 
   3  -5   8        0.05       -4.76      8.98 o 
   4  -5   8        9.91        8.79      6.64 o 
   5  -5   8        1.80        3.46      7.12 o 
  -7  -4   8        4.14        5.74      4.41 o 
  -6  -4   8        1.29        0.26      8.75 o 
  -5  -4   8        8.56        4.86      4.41 o 
  -4  -4   8        6.35        1.45      4.90 o 
  -3  -4   8        2.53        0.19      3.21 o 
  -2  -4   8        0.59        4.81      5.79 o 
  -1  -4   8        2.00        3.71      5.09 o 
   0  -4   8        0.68       -3.60      3.70 o 
   1  -4   8        8.35        9.66      3.73 o 
   2  -4   8        1.00       -1.10      3.90 o 
   3  -4   8        0.61       -1.22      4.56 o 
   4  -4   8        8.38        8.89      5.15 o 
   5  -4   8       27.08       36.01      5.72 o 
   6  -4   8        6.22       10.40      5.49 o 
  -8  -3   8        1.77        4.73      4.80 o 
  -7  -3   8        4.72        6.06      4.11 o 
  -6  -3   8        1.65        4.72      6.32 o 
  -5  -3   8        5.11        5.80      4.56 o 
  -4  -3   8        3.49        7.48      3.66 o 
  -3  -3   8       11.31        8.06      4.26 o 
  -2  -3   8       55.64       59.89     12.28 o 
  -1  -3   8       98.52       79.67      8.09 o 
   0  -3   8       62.98       71.66      4.08 o 
   1  -3   8        0.35       -1.47      3.72 o 
   2  -3   8       10.17        4.03      4.66 o 
   3  -3   8        0.00       -2.97      3.50 o 
   4  -3   8       24.59       28.41      4.05 o 
   5  -3   8       11.36       12.52     12.24 o 
   6  -3   8       10.26       -2.79     11.59 o 
   7  -3   8        9.16       10.15     22.80 o 
  -8  -2   8        0.22        3.19      3.98 o 
  -7  -2   8        0.75        5.64      5.06 o 
  -6  -2   8       14.02       15.10      5.38 o 
  -5  -2   8       18.09       16.90      4.08 o 
  -4  -2   8       45.80       41.63      3.41 o 
  -3  -2   8       65.80       61.65      5.37 o 
  -2  -2   8        5.32        8.56      5.06 o 
  -1  -2   8       15.60       27.53      7.28 o 
   0  -2   8       10.04        5.58      3.59 o 
   1  -2   8       28.62       34.88     14.41 o 
   2  -2   8       21.32       38.07      6.56 o 
   3  -2   8        0.40        1.42      3.78 o 
   4  -2   8       18.42       11.91      6.49 o 
   5  -2   8        1.27       -1.78     15.64 o 
   6  -2   8        1.01        0.73     18.36 o 
   7  -2   8       13.47       28.81     13.98 o 
   8  -2   8        0.05        8.29     15.07 o 
  -8  -1   8        1.36        9.78      6.25 o 
  -7  -1   8        3.14       -2.05      5.56 o 
  -6  -1   8        0.26        2.25      4.56 o 
  -5  -1   8        4.53        3.83      3.92 o 
  -4  -1   8        6.60        4.09      3.67 o 
  -3  -1   8        7.41        5.89      3.08 o 
  -2  -1   8       59.91       60.40      5.23 o 
  -1  -1   8        7.11       -1.22      4.38 o 
   0  -1   8       17.04       14.12      3.11 o 
   1  -1   8       11.79       18.00      3.48 o 
   2  -1   8        7.00        7.27      4.14 o 
   3  -1   8       90.41       86.12      9.58 o 
   4  -1   8       77.99       82.27     11.54 o 
   5  -1   8       42.80       24.90     17.78 o 
   6  -1   8        1.92       -2.99     10.97 o 
   7  -1   8        5.13       13.61     13.68 o 
   8  -1   8        5.76        3.69     24.24 o 
   9  -1   8        6.31       -3.55     16.24 o 
  -8   0   8        0.18        1.29      3.79 o 
  -7   0   8       19.28       12.73      7.97 o 
  -6   0   8        4.32        1.51      4.25 o 
  -5   0   8        0.75        0.79      2.37 o 
  -4   0   8       24.13       34.76      3.24 o 
  -3   0   8       21.39       18.56      4.61 o 
  -2   0   8        2.17        5.33      3.83 o 
  -1   0   8        0.16       -0.36      2.28 o 
   0   0   8        0.20        2.68      2.95 o 
   1   0   8       37.13       41.45      4.05 o 
   2   0   8       15.00        6.53      3.67 o 
   3   0   8        4.54        8.09      6.63 o 
   4   0   8       22.47       31.51     10.41 o 
   5   0   8        1.46        7.57     19.19 o 
   6   0   8       88.30       90.21      7.26 o 
   7   0   8        0.40       -4.55      9.49 o 
   8   0   8        9.67       12.60     13.03 o 
   9   0   8        1.23        2.81     11.61 o 
  -8   1   8        1.33        5.02      5.49 o 
  -7   1   8        0.04       -2.70      3.92 o 
  -6   1   8        0.03        3.37      3.27 o 
  -5   1   8        8.41        7.78      2.60 o 
  -4   1   8       20.48       31.30      5.09 o 
  -3   1   8       33.35       37.06      3.83 o 
  -2   1   8        2.90       -0.46     11.53 o 
  -1   1   8       50.43       30.43     14.35 o 
   0   1   8        4.07        0.10      7.15 o 
   1   1   8      135.97      147.26      5.65 o 
   2   1   8       23.01       38.88      6.35 o 
   3   1   8      110.77      149.93     15.17 o 
   4   1   8       57.97       48.85      7.56 o 
   5   1   8       12.86       29.66     10.54 o 
   6   1   8       65.28       94.35     12.44 o 
   7   1   8       38.33       41.83      9.23 o 
   8   1   8       36.33       31.61      8.92 o 
   9   1   8        0.83       -7.77     19.92 o 
  -8   2   8        0.04        4.75      4.37 o 
  -7   2   8        0.00        0.26      3.54 o 
  -6   2   8        3.55        2.08      4.74 o 
  -5   2   8       11.00        8.20      3.48 o 
  -4   2   8       41.93       44.94      4.22 o 
  -3   2   8       72.62       71.47      9.39 o 
  -2   2   8        0.06        2.92     10.28 o 
  -1   2   8        0.13       -1.04      8.11 o 
   0   2   8       26.39       23.26     13.88 o 
   1   2   8        4.22        5.12      4.24 o 
   2   2   8      162.58      148.05      6.90 o 
   3   2   8      113.53      119.41      7.67 o 
   4   2   8       88.37      111.00      8.07 o 
   5   2   8       41.53       45.39      7.01 o 
   6   2   8       55.82       68.64      8.13 o 
   7   2   8        1.60       -2.72      7.06 o 
   8   2   8       28.33       24.41      9.69 o 
   9   2   8        7.82       14.18     17.94 o 
  10   2   8       17.28       47.31     13.60 o 
  -8   3   8       11.32       12.99      7.31 o 
  -7   3   8        8.69       15.10     16.78 o 
  -6   3   8        0.00        4.06      6.37 o 
  -5   3   8       25.99       20.31      5.90 o 
  -4   3   8       57.23       57.57      4.90 o 
  -3   3   8       67.13       68.53      8.85 o 
  -2   3   8        0.05        1.48      7.49 o 
  -1   3   8       39.04       65.51      9.23 o 
   0   3   8      296.58      282.06     11.63 o 
   1   3   8       17.47       38.93     14.02 o 
   2   3   8       32.74       23.09      5.12 o 
   3   3   8       37.47       39.85      6.77 o 
   4   3   8       72.07       72.13      9.29 o 
   5   3   8       22.91       31.14      6.89 o 
   6   3   8        0.10       -7.10     14.31 o 
   7   3   8       12.11        3.41     12.19 o 
   8   3   8       12.82       21.80      9.78 o 
   9   3   8        0.29       -8.52      9.40 o 
  10   3   8        1.04       -9.23     16.75 o 
  -7   4   8       10.78        7.63      6.47 o 
  -6   4   8       14.56       16.38      8.48 o 
  -5   4   8        7.41       10.31      5.44 o 
  -4   4   8        2.41        2.54      2.11 o 
  -3   4   8        2.86       -1.49      2.54 o 
  -2   4   8       22.69       16.85      3.66 o 
  -1   4   8        3.94       -0.08     12.52 o 
   0   4   8        4.40       -1.38      7.90 o 
   1   4   8       65.08       65.84      2.09 o 
   2   4   8        0.16        1.91      2.53 o 
   3   4   8       98.16      110.92      7.41 o 
   4   4   8       85.32       83.15      6.11 o 
   5   4   8        4.80        0.39      6.25 o 
   6   4   8       73.72       82.29     11.10 o 
   7   4   8        1.44        0.27     12.70 o 
   8   4   8       11.43       19.65     10.96 o 
   9   4   8        2.74       -5.12      9.17 o 
  10   4   8       13.51        5.77      9.79 o 
  -7   5   8        3.24        8.61      7.47 o 
  -6   5   8        1.50        0.05      4.69 o 
  -5   5   8       50.92       60.50      3.60 o 
  -4   5   8        2.23        1.05      3.43 o 
  -3   5   8        9.35        6.93      3.27 o 
  -2   5   8       63.26       78.21      3.65 o 
  -1   5   8       12.75        6.33      4.92 o 
   0   5   8       21.72       13.12      4.48 o 
   1   5   8        3.89        5.97      2.50 o 
   2   5   8       15.15       16.69      4.72 o 
   3   5   8       19.68       22.29      6.75 o 
   4   5   8       15.24       13.86      6.37 o 
   5   5   8       38.87       15.47     21.72 o 
   6   5   8       89.38       81.89      8.73 o 
   7   5   8       13.32        0.64     12.28 o 
   8   5   8       31.80       30.97      8.99 o 
   9   5   8        0.00       -5.33     11.62 o 
  10   5   8        0.10       12.22     10.33 o 
  -6   6   8       10.90        1.16      4.93 o 
  -5   6   8        0.00       -1.61      3.17 o 
  -4   6   8        1.90        1.04      3.82 o 
  -3   6   8       29.45       37.85      5.06 o 
  -2   6   8       26.98       33.34      3.49 o 
  -1   6   8       59.07       66.35      5.95 o 
   0   6   8       16.00       18.11      5.14 o 
   1   6   8       15.38       12.22      4.64 o 
   2   6   8      188.84      186.09     13.85 o 
   3   6   8       80.15       86.21     12.33 o 
   4   6   8       13.04        6.16      8.76 o 
   5   6   8       10.61        2.26      7.31 o 
   6   6   8       54.32       20.54     22.12 o 
   7   6   8        6.49       -1.01      7.45 o 
   8   6   8        0.00        0.15      9.66 o 
   9   6   8        3.51       15.34     13.51 o 
  10   6   8       12.42       26.20     10.39 o 
  -6   7   8        3.18        1.68      5.17 o 
  -5   7   8        5.22        1.91      3.04 o 
  -4   7   8        9.62        5.64      5.71 o 
  -3   7   8       10.98        4.98      4.12 o 
  -2   7   8        0.01       -2.61      3.27 o 
  -1   7   8       18.41       11.76      2.99 o 
   0   7   8       15.79       17.07      5.91 o 
   1   7   8       88.23       91.16      4.47 o 
   2   7   8        0.46        4.21      4.72 o 
   3   7   8       78.86       61.58      6.75 o 
   4   7   8        1.56       -3.32      6.05 o 
   5   7   8       42.41       43.68     11.88 o 
   6   7   8       42.01       17.52     16.33 o 
   7   7   8        0.27        0.76      9.10 o 
   8   7   8       37.72       11.41     15.91 o 
   9   7   8        6.68       11.48     15.40 o 
  10   7   8        0.95       -6.16      9.62 o 
  -5   8   8        9.60       -0.12      4.56 o 
  -4   8   8        2.66       -0.80      3.95 o 
  -3   8   8        7.01        3.97      5.15 o 
  -2   8   8        8.25        2.60      3.36 o 
  -1   8   8        6.67        5.15      4.09 o 
   0   8   8        0.06        5.69     10.21 o 
   1   8   8       11.31        9.14      4.36 o 
   2   8   8      143.85      139.80      5.13 o 
   3   8   8       74.91       83.65      8.86 o 
   4   8   8       76.84       77.11      8.06 o 
   5   8   8        2.02        0.89      6.29 o 
   6   8   8        4.55       15.65      7.50 o 
   7   8   8       48.22       10.04     16.44 o 
   8   8   8        9.79        5.07      9.73 o 
   9   8   8        3.33        3.26     14.90 o 
  10   8   8        0.11        6.24     12.39 o 
  -4   9   8        1.43       -1.54      4.50 o 
  -3   9   8       24.08       23.75      6.86 o 
  -2   9   8        7.23       -2.37      4.27 o 
  -1   9   8        1.00        0.50      3.97 o 
   0   9   8        0.04       -1.96      4.84 o 
   1   9   8        0.88        3.91      5.47 o 
   2   9   8        6.64        5.28      4.92 o 
   3   9   8       22.40       15.07      6.40 o 
   4   9   8       53.42       57.10      5.84 o 
   5   9   8        1.47        2.52      9.17 o 
   6   9   8       70.98       81.05      8.67 o 
   7   9   8       12.44       12.41      8.70 o 
   8   9   8        0.75        5.79     13.45 o 
   9   9   8        4.42       13.62     29.38 o 
  10   9   8        1.72       -5.81     16.05 o 
  -3  10   8        1.15        3.29      4.51 o 
  -2  10   8        6.41        3.99      3.98 o 
  -1  10   8       25.37       17.88      3.87 o 
   0  10   8       32.12       40.22      7.23 o 
   1  10   8       11.04       24.42      7.93 o 
   2  10   8       16.14       18.93      6.52 o 
   3  10   8       23.63       25.92      6.93 o 
   4  10   8        5.22        4.01      6.28 o 
   5  10   8        0.65        1.74      9.37 o 
   6  10   8       15.89       12.39     11.49 o 
   7  10   8        7.37        3.85      9.57 o 
   8  10   8       25.68       17.28     11.14 o 
   9  10   8        2.23        7.81     26.45 o 
  -2  11   8        6.86        9.38      4.51 o 
  -1  11   8        4.21        3.25      3.66 o 
   0  11   8        0.16        5.13      5.80 o 
   1  11   8        5.04        2.51      5.50 o 
   2  11   8       22.84       28.26      4.95 o 
   3  11   8       10.19       22.71      9.64 o 
   4  11   8        6.37       17.49     14.61 o 
   5  11   8       10.55       14.13      8.77 o 
   6  11   8        2.57       -1.92      9.09 o 
   7  11   8        0.03        3.81     10.02 o 
   8  11   8        0.24        0.12      7.83 o 
   0  12   8        0.13       -1.08      5.60 o 
   1  12   8        8.01        0.36      4.45 o 
   2  12   8        0.62        3.34      4.06 o 
   3  12   8       34.04       29.36      5.27 o 
   4  12   8       20.15       27.93      7.88 o 
   5  12   8        0.04        6.63     10.94 o 
   6  12   8        4.29       16.87     11.90 o 
   7  12   8        3.99       28.85     13.20 o 
  -4  -6   9        0.03        1.94      6.39 o 
  -3  -6   9        1.88        8.89      5.30 o 
  -2  -6   9        0.09        0.86      7.20 o 
  -1  -6   9        1.87       -3.28     11.64 o 
   0  -6   9        0.99        8.68      4.05 o 
   1  -6   9        2.45       -5.04      5.04 o 
   2  -6   9        0.06       -3.64      3.64 o 
  -5  -5   9        5.53        8.79      7.13 o 
  -4  -5   9        1.04        0.51      3.80 o 
  -3  -5   9        0.61       -8.32      8.32 o 
  -2  -5   9        3.65        6.19      6.00 o 
  -1  -5   9       13.16       15.43      7.62 o 
   0  -5   9        7.00        9.56      4.86 o 
   1  -5   9        0.65       -0.70      4.08 o 
   2  -5   9        3.01        9.11      3.88 o 
   3  -5   9        1.11       -8.23     10.19 o 
   4  -5   9        4.25        3.69      4.20 o 
  -6  -4   9        1.66       -3.16      5.30 o 
  -5  -4   9        7.87       13.77      9.07 o 
  -4  -4   9        0.00       -1.82      3.35 o 
  -3  -4   9       14.59       12.22      4.52 o 
  -2  -4   9        6.14        8.67      4.36 o 
  -1  -4   9       12.51       12.61      5.43 o 
   0  -4   9       15.75       12.07      4.63 o 
   1  -4   9       20.78       18.63      4.28 o 
   2  -4   9       10.86        0.85      4.73 o 
   3  -4   9        0.07       -0.90      5.02 o 
   4  -4   9        7.56       12.14      5.58 o 
   5  -4   9        0.99       -6.36      7.77 o 
  -7  -3   9        0.12        0.14      6.11 o 
  -6  -3   9        3.10       -1.17      4.72 o 
  -5  -3   9       55.79       50.55      5.56 o 
  -4  -3   9       51.96       63.80      8.82 o 
  -3  -3   9       21.59       27.96      8.57 o 
  -2  -3   9       14.97       16.58      5.22 o 
  -1  -3   9       13.78        7.59      6.59 o 
   0  -3   9        3.82        1.69      3.21 o 
   1  -3   9       13.64        6.15      4.44 o 
   2  -3   9        1.13       -2.79      3.74 o 
   3  -3   9       49.78       47.76     12.36 o 
   4  -3   9       37.07       35.55      6.91 o 
   5  -3   9        8.97       11.06      5.91 o 
   6  -3   9        0.59       -5.52      9.98 o 
  -7  -2   9        0.65        4.94      6.52 o 
  -6  -2   9        8.50        5.95      5.05 o 
  -5  -2   9        5.87        3.62      3.12 o 
  -4  -2   9       17.51       14.85      5.80 o 
  -3  -2   9       88.79       91.99      5.44 o 
  -2  -2   9       29.33       29.06      4.15 o 
  -1  -2   9       46.14       52.67      6.61 o 
   0  -2   9       31.81       25.20      4.07 o 
   1  -2   9       27.45       22.53      4.37 o 
   2  -2   9        1.35       -3.44      4.44 o 
   3  -2   9        1.11        0.57      4.34 o 
   4  -2   9        0.36        5.49      4.58 o 
   5  -2   9        2.25        4.07      6.89 o 
   6  -2   9        0.33        1.41     11.63 o 
   7  -2   9        4.07       41.98     22.07 o 
  -7  -1   9        9.04       13.17      6.03 o 
  -6  -1   9       17.59       23.86      4.39 o 
  -5  -1   9        0.48        4.41      2.31 o 
  -4  -1   9        8.29        6.25      3.12 o 
  -3  -1   9        2.15        4.23      4.60 o 
  -2  -1   9        7.43        3.26      4.57 o 
  -1  -1   9       10.55        3.41      3.44 o 
   0  -1   9        8.35        5.67      3.24 o 
   1  -1   9       35.09       26.26      5.22 o 
   2  -1   9       35.74       41.74     10.10 o 
   3  -1   9       18.76       19.86      6.63 o 
   4  -1   9       59.18       74.84      7.46 o 
   5  -1   9        6.41        6.23      9.96 o 
   6  -1   9        6.07       12.19     19.12 o 
   7  -1   9        4.01       27.00     13.55 o 
   8  -1   9        0.10       18.43     15.21 o 
  -7   0   9        0.11        0.09      4.11 o 
  -6   0   9        0.71        0.90      3.59 o 
  -5   0   9        1.18        2.14      2.69 o 
  -4   0   9        8.79        9.29      2.59 o 
  -3   0   9       32.02       28.90      3.76 o 
  -2   0   9        2.75        0.15      1.42 o 
  -1   0   9       26.92       26.93      2.44 o 
   0   0   9       18.59       12.24      3.14 o 
   1   0   9        0.94       -2.84      3.95 o 
   2   0   9        0.02        3.84      4.48 o 
   3   0   9        0.07       -1.23      5.41 o 
   4   0   9        0.29       -1.30      6.62 o 
   5   0   9      132.63      137.27     11.67 o 
   6   0   9       85.46       72.20     20.61 o 
   7   0   9        1.01        8.56     12.95 o 
   8   0   9        2.36       -0.90      8.04 o 
  -7   1   9        1.60        0.64      3.02 o 
  -6   1   9       29.44       27.87      7.06 o 
  -5   1   9        3.32        1.60      2.06 o 
  -4   1   9        0.01        1.89      2.45 o 
  -3   1   9       31.31       41.17      9.06 o 
  -2   1   9       88.31       96.96      8.38 o 
  -1   1   9       61.40       74.89     10.51 o 
   0   1   9       27.17       27.61     14.73 o 
   1   1   9       16.91       15.62      2.95 o 
   2   1   9       60.54       60.36      6.64 o 
   3   1   9        0.55       -2.10      5.65 o 
   4   1   9        1.29        5.18      9.59 o 
   5   1   9      162.21      174.23     10.52 o 
   6   1   9       16.76       25.47      9.92 o 
   7   1   9        8.06        6.68      6.82 o 
   8   1   9       10.68       22.90     13.26 o 
   9   1   9        6.57       11.43      8.52 o 
  -7   2   9       16.80       18.12      7.77 o 
  -6   2   9        2.77       -3.39      3.39 o 
  -5   2   9        0.66       -0.54      3.25 o 
  -4   2   9        5.98        3.45      5.10 o 
  -3   2   9       40.00       68.77     27.50 o 
  -2   2   9       58.82       71.50     12.70 o 
  -1   2   9      221.46      267.53     19.40 o 
   0   2   9       12.11       11.04      9.19 o 
   1   2   9      187.94      183.93     17.10 o 
   2   2   9        0.13       -0.75      5.45 o 
   3   2   9        4.27       -1.32      6.94 o 
   4   2   9       43.97       47.65      5.31 o 
   5   2   9       22.70       11.82      7.71 o 
   6   2   9        8.35        8.65      8.49 o 
   7   2   9       40.45       36.40      7.25 o 
   8   2   9        0.00        9.77      8.57 o 
   9   2   9        1.65       -8.62      8.62 o 
  -7   3   9        1.04        8.47      6.91 o 
  -6   3   9        0.01       -0.73      4.40 o 
  -5   3   9       79.41       85.31     22.94 o 
  -4   3   9        7.97        4.02      1.34 o 
  -3   3   9       30.11       41.11      8.86 o 
  -2   3   9       68.19       68.03     17.91 o 
  -1   3   9       63.86       70.99     10.64 o 
   0   3   9       45.17       55.80     16.76 o 
   1   3   9      284.27      314.31     13.19 o 
   2   3   9      191.55      196.62      6.55 o 
   3   3   9      254.02      254.69      6.22 o 
   4   3   9       45.88       56.78      6.14 o 
   5   3   9       16.82       19.96      7.95 o 
   6   3   9       11.37       15.27     10.93 o 
   7   3   9       21.55       23.73     11.80 o 
   8   3   9       23.10       29.34     13.67 o 
   9   3   9        2.98        8.00     16.08 o 
  10   3   9        3.92       -9.78      9.78 o 
  -7   4   9       27.13       32.56     18.99 o 
  -6   4   9        2.93        6.15      5.14 o 
  -5   4   9        4.14        2.23      2.22 o 
  -4   4   9       28.26       31.38      3.50 o 
  -3   4   9       36.46       41.65      7.15 o 
  -2   4   9       18.68        8.71     15.48 o 
  -1   4   9        0.05       -2.07      9.13 o 
   0   4   9      110.76      145.76     17.26 o 
   1   4   9        1.98        8.08      9.36 o 
   2   4   9        4.07        3.31      2.79 o 
   3   4   9       52.06       54.68      3.75 o 
   4   4   9       60.05       70.00      6.73 o 
   5   4   9        4.74       10.87      7.48 o 
   6   4   9       24.48       31.76      7.51 o 
   7   4   9       53.77       64.43      9.91 o 
   8   4   9        0.35        9.12      8.13 o 
   9   4   9       24.45       21.25     11.75 o 
  10   4   9       10.38       17.20     10.00 o 
  -6   5   9        7.65        7.99      4.35 o 
  -5   5   9       30.29       15.09      3.87 o 
  -4   5   9        1.12       -0.16      4.54 o 
  -3   5   9        2.87        0.10      2.02 o 
  -2   5   9       56.94       66.97     15.30 o 
  -1   5   9       18.68       18.94      9.51 o 
   0   5   9        0.48       -1.04      8.87 o 
   1   5   9        0.23       -2.44      3.02 o 
   2   5   9       43.39       45.65      3.79 o 
   3   5   9      216.03      220.30      6.28 o 
   4   5   9       19.43       25.93      8.37 o 
   5   5   9       24.89        6.95      9.76 o 
   6   5   9        1.26        1.41      6.16 o 
   7   5   9        0.96       -3.01     15.18 o 
   8   5   9        0.14       -7.61      8.14 o 
   9   5   9        6.51        1.74     13.48 o 
  10   5   9       15.48       38.11     10.03 o 
  -6   6   9        0.50        3.79      4.08 o 
  -5   6   9        0.38       -2.63      3.79 o 
  -4   6   9        0.91        0.60      3.67 o 
  -3   6   9        3.18        1.96      3.13 o 
  -2   6   9        3.36        4.86      2.87 o 
  -1   6   9        1.43        1.61      2.48 o 
   0   6   9       19.75       12.99      4.02 o 
   1   6   9       54.11       53.68      7.12 o 
   2   6   9        0.18        0.12      5.47 o 
   3   6   9       97.75       92.37      7.88 o 
   4   6   9       54.89       59.95      9.54 o 
   5   6   9       55.55       70.22      6.39 o 
   6   6   9        0.78       -0.45      9.62 o 
   7   6   9       11.06        7.18      7.45 o 
   8   6   9        7.05        1.41      9.34 o 
   9   6   9        0.22        7.39      8.85 o 
  10   6   9        2.68        3.31      9.30 o 
  -5   7   9        0.64        3.49      3.34 o 
  -4   7   9        4.00        4.38      4.42 o 
  -3   7   9        8.09        4.58      3.29 o 
  -2   7   9       13.97       10.67      3.76 o 
  -1   7   9        3.25        7.83      2.61 o 
   0   7   9       19.17       20.23     12.03 o 
   1   7   9        0.00       -0.32      5.46 o 
   2   7   9       29.86       37.72      5.04 o 
   3   7   9       70.20       77.52     12.09 o 
   4   7   9        0.15       -3.10      7.12 o 
   5   7   9       78.24       68.96      7.93 o 
   6   7   9       15.83        7.16      8.02 o 
   7   7   9       19.03       13.19     11.01 o 
   8   7   9        6.82        5.06      9.27 o 
   9   7   9        8.47       21.72     13.70 o 
  10   7   9        0.14        7.46      9.16 o 
  -4   8   9        0.92        2.12      4.23 o 
  -3   8   9        5.56        5.79      3.60 o 
  -2   8   9        2.26       11.11      7.08 o 
  -1   8   9       24.81       19.32      8.54 o 
   0   8   9        2.25       -3.50      6.12 o 
   1   8   9       15.97       12.99      4.34 o 
   2   8   9       91.25       93.46      6.18 o 
   3   8   9       87.83       90.17      4.94 o 
   4   8   9       16.45        7.76     10.19 o 
   5   8   9        5.76        5.35      5.92 o 
   6   8   9       36.09       41.32      8.76 o 
   7   8   9       14.10        6.16     11.33 o 
   8   8   9        9.58        0.98      8.88 o 
   9   8   9        0.44        1.51     10.48 o 
  -4   9   9       11.18        7.02      4.28 o 
  -3   9   9        0.02        0.14      3.09 o 
  -2   9   9        2.76       -0.58      3.51 o 
  -1   9   9        5.59        7.90      4.98 o 
   0   9   9        0.56        4.02      5.39 o 
   1   9   9        0.27        6.88      4.48 o 
   2   9   9       28.71       26.28      4.18 o 
   3   9   9       11.02       18.95      4.61 o 
   4   9   9       19.73       21.37      5.49 o 
   5   9   9        0.86        0.58      8.40 o 
   6   9   9        1.21       -2.24      6.87 o 
   7   9   9        0.07        5.51      7.83 o 
   8   9   9       10.45       21.60     12.70 o 
   9   9   9        1.90        5.90      8.20 o 
  -2  10   9        6.45       13.73     11.77 o 
  -1  10   9        8.61        7.85      5.13 o 
   0  10   9        2.97       -5.41      5.41 o 
   1  10   9        9.53        5.75      7.97 o 
   2  10   9       25.04       33.98      5.64 o 
   3  10   9        0.64        3.67      5.26 o 
   4  10   9        0.14        1.84      5.73 o 
   5  10   9        0.65        4.97      6.15 o 
   6  10   9       56.87       42.74     15.47 o 
   7  10   9        3.93       16.86     11.77 o 
   8  10   9       34.73       49.66     13.63 o 
  -1  11   9        0.97       -1.22      3.99 o 
   0  11   9        0.51        3.18      4.68 o 
   1  11   9        1.50       -4.96      4.96 o 
   2  11   9       14.59        4.65      5.11 o 
   3  11   9       17.34       17.62      5.04 o 
   4  11   9        7.04       11.02      9.68 o 
   5  11   9        7.09        7.95      7.58 o 
   6  11   9        0.44        1.96     10.38 o 
   7  11   9        0.17       -1.48     12.40 o 
   8  11   9       41.94       59.85      8.92 o 
   1  12   9        0.00       -0.68      4.72 o 
   2  12   9        0.07        1.77      5.14 o 
   3  12   9        7.83        5.06      6.25 o 
   4  12   9       10.54       16.60      6.37 o 
   5  12   9        0.70       -2.06     16.52 o 
   6  12   9        0.00       -4.12     23.75 o 
  -3  -5  10        2.64        6.94      7.59 o 
  -2  -5  10        1.31        6.44      6.24 o 
  -1  -5  10        6.10       11.44      4.75 o 
   0  -5  10        0.86       -4.71      4.71 o 
   1  -5  10        1.01        1.78      4.02 o 
   2  -5  10        2.14        3.60      5.04 o 
  -5  -4  10        0.53        2.50      3.54 o 
  -4  -4  10        7.96        9.55      6.83 o 
  -3  -4  10        8.36        5.08      6.35 o 
  -2  -4  10        0.69       -2.53      7.22 o 
  -1  -4  10        0.00        4.49      5.37 o 
   0  -4  10       11.49       15.21      6.94 o 
   1  -4  10        1.59       -3.25      3.98 o 
   2  -4  10       10.49       11.68      4.94 o 
   3  -4  10        7.65        3.76      4.47 o 
   4  -4  10       13.64       17.52      7.36 o 
  -5  -3  10        0.52        9.51      5.55 o 
  -4  -3  10        7.19        5.14      7.62 o 
  -3  -3  10       30.12       21.12      5.14 o 
  -2  -3  10        5.25        3.66      6.78 o 
  -1  -3  10        2.05        5.83      4.82 o 
   0  -3  10        6.30        8.67      4.16 o 
   1  -3  10        7.89       12.68      4.46 o 
   2  -3  10       43.88       38.83      8.21 o 
   3  -3  10        0.51       -5.24      5.24 o 
   4  -3  10        6.98       13.23      5.88 o 
   5  -3  10        3.94        4.80      6.08 o 
  -6  -2  10        5.00      -10.80     18.05 o 
  -5  -2  10       14.38       11.30      7.47 o 
  -4  -2  10       11.09        3.62      6.44 o 
  -3  -2  10       42.83       18.10     10.14 o 
  -2  -2  10      101.74      107.91     13.21 o 
  -1  -2  10       38.81       38.66      7.94 o 
   0  -2  10        1.80       -2.70      2.70 o 
   1  -2  10       23.53       26.22      4.19 o 
   2  -2  10        2.12        2.36      4.34 o 
   3  -2  10       65.34       75.01      5.03 o 
   4  -2  10       65.14       64.67      7.21 o 
   5  -2  10        4.27        5.70      5.65 o 
   6  -2  10        8.49       15.00      7.72 o 
  -6  -1  10        9.26       10.42     17.85 o 
  -5  -1  10        8.26        6.46      2.76 o 
  -4  -1  10        3.93        2.28      4.35 o 
  -3  -1  10       18.63       12.18      4.44 o 
  -2  -1  10       13.11       16.77      5.58 o 
  -1  -1  10       80.38       74.82      8.91 o 
   0  -1  10      144.47      159.52     11.63 o 
   1  -1  10        0.19        2.02      3.74 o 
   2  -1  10       29.33       16.03      5.26 o 
   3  -1  10        3.84        1.56      3.80 o 
   4  -1  10       27.74       19.26      9.43 o 
   5  -1  10        0.00       -7.46      7.46 o 
   6  -1  10       17.55        7.58     11.72 o 
   7  -1  10        1.49       -5.50     20.09 o 
  -6   0  10       15.79       47.74     19.09 o 
  -5   0  10        4.69        0.71      2.56 o 
  -4   0  10       17.95       51.73     14.87 o 
  -3   0  10        3.18        5.68      8.14 o 
  -2   0  10       10.67        8.24      8.99 o 
  -1   0  10       11.85        7.26     14.30 o 
   0   0  10       18.06       14.01      5.39 o 
   1   0  10       84.38       94.84      4.22 o 
   2   0  10      233.36      257.01      5.61 o 
   3   0  10        0.98        1.35      3.53 o 
   4   0  10       60.67       54.29      7.43 o 
   5   0  10       32.65       50.44     17.04 o 
   6   0  10        1.40        5.39     11.32 o 
   7   0  10        1.76        9.56     13.27 o 
   8   0  10        3.09       32.24     15.42 o 
  -6   1  10        0.56       -8.46     11.66 o 
  -5   1  10       15.08       14.58     14.02 o 
  -4   1  10        4.87        2.04      8.65 o 
  -3   1  10        4.65        6.95     11.99 o 
  -2   1  10      111.93      130.93     11.62 o 
  -1   1  10        0.17       -2.92      9.14 o 
   0   1  10        0.29       -1.41      8.90 o 
   1   1  10        1.21       -0.83      2.70 o 
   2   1  10        7.95        7.19      3.91 o 
   3   1  10       18.86       10.91      6.71 o 
   4   1  10      100.78      124.77      8.16 o 
   5   1  10       36.08       33.62     16.07 o 
   6   1  10       21.07       32.82     11.56 o 
   7   1  10       24.75       23.18      7.68 o 
   8   1  10        7.47       10.06     11.84 o 
  -6   2  10        0.01        2.09      7.95 o 
  -5   2  10        0.12        1.81     11.52 o 
  -4   2  10       48.67       34.79     25.14 o 
  -3   2  10      151.26      175.38      9.17 o 
  -2   2  10       21.39        6.70      9.60 o 
  -1   2  10      148.80      209.65     12.43 o 
   0   2  10      391.63      431.68     21.58 o 
   1   2  10        3.25        1.67      9.06 o 
   2   2  10       10.76        6.25      4.41 o 
   3   2  10       18.14       14.73      5.90 o 
   4   2  10      104.30      114.76     14.56 o 
   5   2  10      202.58      192.80      9.43 o 
   6   2  10      107.30      101.64      7.58 o 
   7   2  10       40.09       45.77      8.08 o 
   8   2  10        9.30       14.68     11.99 o 
   9   2  10       18.01       21.77     16.16 o 
  -6   3  10        2.92       -1.44      9.17 o 
  -5   3  10       46.25       18.95     12.73 o 
  -4   3  10       79.06       88.41      9.91 o 
  -3   3  10       28.10       23.35      7.36 o 
  -2   3  10       46.70       42.63     10.46 o 
  -1   3  10       42.80       47.80     17.12 o 
   0   3  10       41.53       28.90     10.59 o 
   1   3  10     1146.12     1244.88     24.43 o 
   2   3  10      376.68      385.30     23.30 o 
   3   3  10        2.00        8.60      8.04 o 
   4   3  10       48.19       40.76      6.39 o 
   5   3  10       35.98       36.58      5.38 o 
   6   3  10       23.78       28.71      7.80 o 
   7   3  10       67.39       58.72      9.74 o 
   8   3  10        0.82       15.06      9.92 o 
   9   3  10       46.67       74.30     14.53 o 
  -6   4  10        5.54        4.44      7.69 o 
  -5   4  10       51.14       66.28     41.68 o 
  -4   4  10        3.92        4.28      7.07 o 
  -3   4  10       38.23       31.74     10.17 o 
  -2   4  10       92.29      123.38     17.35 o 
  -1   4  10       11.02        2.84      9.17 o 
   0   4  10        4.26       11.32     10.02 o 
   1   4  10        1.29        8.64     16.32 o 
   2   4  10       52.49       52.59      3.42 o 
   3   4  10      650.16      660.16     12.47 o 
   4   4  10       15.28       10.29      6.38 o 
   5   4  10       27.45       28.05      5.04 o 
   6   4  10       62.88       70.62      7.48 o 
   7   4  10       18.14       24.39      6.93 o 
   8   4  10        1.49       -1.65      7.34 o 
   9   4  10       23.54       23.15     11.00 o 
  -6   5  10        6.36        3.55      7.48 o 
  -5   5  10       16.04        9.70      8.77 o 
  -4   5  10        6.19        2.57      3.19 o 
  -3   5  10       80.97      111.19     11.25 o 
  -2   5  10       25.15       21.08     15.22 o 
  -1   5  10       84.94       99.05     10.48 o 
   0   5  10       47.14       78.19     10.24 o 
   1   5  10       36.86       21.70     10.00 o 
   2   5  10        7.21        5.26      2.39 o 
   3   5  10       29.96       33.97      5.39 o 
   4   5  10       57.34       59.31      6.82 o 
   5   5  10       61.60       56.02      6.36 o 
   6   5  10       68.01       68.76     12.39 o 
   7   5  10       35.43       22.00     21.74 o 
   8   5  10       16.53       19.65      8.71 o 
   9   5  10        4.47       -4.47     18.65 o 
  -5   6  10        1.55       13.49     16.96 o 
  -4   6  10        1.25        1.56      1.75 o 
  -3   6  10        1.00        1.63      2.34 o 
  -2   6  10        9.97        4.04     14.12 o 
  -1   6  10       83.80       88.07     10.65 o 
   0   6  10       34.44       39.28     14.83 o 
   1   6  10       54.41       37.01      8.71 o 
   2   6  10       41.74       48.59      5.64 o 
   3   6  10        3.59       -1.02      4.36 o 
   4   6  10        0.38        2.40      8.92 o 
   5   6  10       81.62       99.96      6.48 o 
   6   6  10      104.12      124.74      6.87 o 
   7   6  10       41.58       13.34     13.27 o 
   8   6  10       16.97        1.30     11.73 o 
   9   6  10        1.43       -6.78      8.12 o 
  -4   7  10        0.02       -1.60      2.35 o 
  -3   7  10        0.01       -0.91      3.25 o 
  -2   7  10        2.36        3.03      4.25 o 
  -1   7  10        1.15        3.65      2.40 o 
   0   7  10       65.15       51.27     10.87 o 
   1   7  10       63.07       64.89     11.49 o 
   2   7  10      154.61      151.66      4.28 o 
   3   7  10      275.13      259.15      6.42 o 
   4   7  10        0.86        4.85      4.92 o 
   5   7  10       52.73       48.86      5.76 o 
   6   7  10        0.20       -5.00      7.09 o 
   7   7  10       33.82       15.06     12.59 o 
   8   7  10       30.80       10.36     14.95 o 
   9   7  10        7.44       -0.79     12.93 o 
  -4   8  10        3.47        3.35     12.03 o 
  -3   8  10        2.53        3.46      3.92 o 
  -2   8  10        0.74        2.82      3.48 o 
  -1   8  10       11.55        2.54      3.63 o 
   0   8  10        0.02        1.25      3.25 o 
   1   8  10        0.97       -2.09      4.02 o 
   2   8  10        1.40        3.94      4.12 o 
   3   8  10       12.17       14.93      4.25 o 
   4   8  10      183.51      187.31     10.89 o 
   5   8  10      168.13      161.69     13.87 o 
   6   8  10        0.08        3.99      5.63 o 
   7   8  10       57.06       71.60     15.88 o 
   8   8  10        2.68       -3.18      8.26 o 
   9   8  10        0.44       -5.16     17.75 o 
  -3   9  10        9.91       10.18      8.31 o 
  -2   9  10        7.18        0.76      3.05 o 
  -1   9  10        2.78       -2.43      4.31 o 
   0   9  10       26.38       25.94      3.09 o 
   1   9  10       73.00       87.17     26.07 o 
   2   9  10        1.63        2.13      5.45 o 
   3   9  10        0.11        1.41      4.82 o 
   4   9  10        0.42       12.05     13.14 o 
   5   9  10        0.44        6.68      5.68 o 
   6   9  10       28.66       29.84      9.76 o 
   7   9  10        9.34        6.56     10.48 o 
   8   9  10       27.62       26.70     20.80 o 
  -2  10  10        6.33        4.26      5.05 o 
  -1  10  10        1.08       -1.22      2.97 o 
   0  10  10        2.99        4.78      3.97 o 
   1  10  10        5.33       -4.01      6.09 o 
   2  10  10        6.99        3.00      3.88 o 
   3  10  10        0.89        5.09      9.67 o 
   4  10  10       22.11       13.37      8.12 o 
   5  10  10       15.10        6.20      7.54 o 
   6  10  10       12.09        7.18      9.69 o 
   7  10  10        5.78       -2.35      8.92 o 
   8  10  10        0.00        4.55     11.60 o 
   0  11  10        0.05       -0.90      3.44 o 
   1  11  10        0.36        2.75      5.62 o 
   2  11  10        7.43       10.86      6.67 o 
   3  11  10        7.67        4.90      5.14 o 
   4  11  10        0.58       -2.97     11.04 o 
   5  11  10        0.23        0.76      5.91 o 
   6  11  10        5.20        4.02      6.76 o 
   7  11  10        0.62       -7.52      7.52 o 
   2  12  10       17.40       21.66     13.33 o 
   3  12  10        9.71        7.48      6.12 o 
   4  12  10        3.96        6.23      5.62 o 
   5  12  10        1.13       -6.16      6.16 o 
  -2  -4  11        0.04        4.42      9.69 o 
  -1  -4  11        0.96        2.27      6.60 o 
   0  -4  11        3.80        5.89      4.78 o 
   1  -4  11        4.75        2.74      6.65 o 
   2  -4  11        0.39        7.90      8.54 o 
  -4  -3  11        4.82       -2.09      8.37 o 
  -3  -3  11        7.73       11.19     25.39 o 
  -2  -3  11        3.01        2.73      3.93 o 
  -1  -3  11        1.36        6.22      2.89 o 
   0  -3  11        0.44        3.53      3.52 o 
   1  -3  11        0.58        7.53      3.94 o 
   2  -3  11       12.65        8.89      6.50 o 
   3  -3  11       26.81       17.79      8.07 o 
   4  -3  11        3.62        5.44      5.76 o 
  -4  -2  11       11.45       -2.79      8.74 o 
  -3  -2  11       15.11        7.04      2.96 o 
  -2  -2  11        0.68       -2.60      2.60 o 
  -1  -2  11       13.82       11.27      2.58 o 
   0  -2  11        4.49       -0.95      2.65 o 
   1  -2  11        0.00        1.81      3.43 o 
   2  -2  11        4.73        4.25      3.98 o 
   3  -2  11        2.33        2.87      4.11 o 
   4  -2  11        0.02       -2.14      5.42 o 
   5  -2  11        9.51        2.93      5.97 o 
  -5  -1  11        3.03        6.14      8.03 o 
  -4  -1  11        0.95       19.24     20.77 o 
  -3  -1  11        1.67        5.64      8.75 o 
  -2  -1  11       10.59        1.36      1.97 o 
  -1  -1  11        0.07       -0.87      2.63 o 
   0  -1  11       17.17       12.40      3.62 o 
   1  -1  11       50.78       52.23      4.82 o 
   2  -1  11        7.53        0.61      3.16 o 
   3  -1  11        4.86        6.52      5.08 o 
   4  -1  11        0.59        3.01      5.36 o 
   5  -1  11       35.06       16.29      9.54 o 
   6  -1  11        0.19       10.87     10.63 o 
  -5   0  11        0.29        2.57      7.85 o 
  -4   0  11       11.96        4.62      8.73 o 
  -3   0  11        5.56       12.89      7.46 o 
  -2   0  11       30.51       11.71     10.06 o 
  -1   0  11        1.71       -1.07      8.98 o 
   0   0  11       10.23        5.40      2.43 o 
   1   0  11        2.20        3.47      2.66 o 
   2   0  11        6.29        4.48      3.50 o 
   3   0  11        7.11        6.54      6.98 o 
   4   0  11       39.90       35.01     12.33 o 
   5   0  11        1.62       -1.35      7.53 o 
   6   0  11        0.19       -2.19      6.42 o 
   7   0  11       14.51       18.13     20.72 o 
  -5   1  11        5.72        0.24      7.77 o 
  -4   1  11        0.79       -2.05     11.48 o 
  -3   1  11        9.41        3.78      8.92 o 
  -2   1  11       20.55       -2.47     15.33 o 
  -1   1  11        0.91        9.64     15.09 o 
   0   1  11       25.39       32.52      9.58 o 
   1   1  11        5.72        5.87      2.21 o 
   2   1  11       11.98       18.04      3.46 o 
   3   1  11       13.31       19.67      8.75 o 
   4   1  11      112.75      101.68      8.41 o 
   5   1  11       41.21       49.67     12.94 o 
   6   1  11        6.08       26.71     18.15 o 
   7   1  11        0.05       14.98     19.58 o 
  -5   2  11        0.01        2.97      9.71 o 
  -4   2  11        0.61       -0.84     11.82 o 
  -3   2  11        0.43        3.18     10.23 o 
  -2   2  11       36.83       10.31     10.50 o 
  -1   2  11       13.87       20.01      9.75 o 
   0   2  11       46.69       39.39     10.21 o 
   1   2  11        0.35       16.74     14.91 o 
   2   2  11        0.20        2.57      4.94 o 
   3   2  11        3.15       -1.85      3.68 o 
   4   2  11        1.84        9.45      7.41 o 
   5   2  11        8.01       22.84     14.40 o 
   6   2  11       80.40       62.30      6.78 o 
   7   2  11        1.61        7.34      6.69 o 
   8   2  11        0.03        0.89     12.51 o 
  -5   3  11        0.32        0.42     11.75 o 
  -4   3  11        0.18        6.16      7.65 o 
  -3   3  11        0.77       -3.05      9.90 o 
  -2   3  11       13.12        0.34      9.68 o 
  -1   3  11       15.90       37.35     10.04 o 
   0   3  11      172.41      218.60     18.67 o 
   1   3  11        7.98       -0.46      8.78 o 
   2   3  11      191.77      228.66     12.32 o 
   3   3  11       58.47       57.21     18.85 o 
   4   3  11       72.14      108.80     17.99 o 
   5   3  11       47.94       35.52      7.12 o 
   6   3  11        4.05       12.14     13.11 o 
   7   3  11       49.98       63.60     17.52 o 
   8   3  11       38.69       29.43      9.64 o 
  -5   4  11        1.45        3.45      7.48 o 
  -4   4  11       17.55        0.72      7.23 o 
  -3   4  11        3.62        1.53      9.86 o 
  -2   4  11       14.00        4.85     10.02 o 
  -1   4  11        9.95        2.21     14.98 o 
   0   4  11       23.47       25.08      9.93 o 
   1   4  11       69.74       80.88     11.08 o 
   2   4  11      105.43      128.24     11.34 o 
   3   4  11      107.37      105.82      5.13 o 
   4   4  11      201.97      215.07      6.78 o 
   5   4  11       10.59       15.17      8.36 o 
   6   4  11        9.38        2.47      8.05 o 
   7   4  11        2.29       -2.56      6.83 o 
   8   4  11        0.55       -2.48      7.07 o 
  -5   5  11        1.49       -3.60      7.23 o 
  -4   5  11        2.81        1.74      9.58 o 
  -3   5  11        8.41        0.25      9.36 o 
  -2   5  11       11.95       -1.56     15.41 o 
  -1   5  11        0.00       -1.04     14.73 o 
   0   5  11       10.39        5.49      9.24 o 
   1   5  11        4.59       12.78      9.39 o 
   2   5  11       40.81       52.00     16.58 o 
   3   5  11       71.46       76.00      4.15 o 
   4   5  11       25.35       23.68      4.95 o 
   5   5  11       16.16       15.60      4.91 o 
   6   5  11       83.07       81.44     46.62 o 
   7   5  11        4.65       -0.56      5.61 o 
   8   5  11        9.01        4.11      7.79 o 
   9   5  11        0.15       15.71     15.69 o 
  -4   6  11        0.02       -1.06      8.99 o 
  -3   6  11        1.95        1.11      8.99 o 
  -2   6  11        0.49       -1.73     15.18 o 
  -1   6  11       63.54       53.26     16.49 o 
   0   6  11       42.46       47.09     10.16 o 
   1   6  11       14.19       25.10      9.73 o 
   2   6  11       48.61       39.79      1.47 o 
   3   6  11        0.37        3.59      4.53 o 
   4   6  11       24.26       24.35      4.79 o 
   5   6  11       20.06       33.84      5.22 o 
   6   6  11        5.34       -2.57      5.01 o 
   7   6  11        4.43       -2.80      9.35 o 
   8   6  11       11.15        6.55      8.11 o 
   9   6  11        1.65       18.30      9.94 o 
  -4   7  11        1.01       23.55     14.86 o 
  -3   7  11        3.57        0.79      8.63 o 
  -2   7  11        3.05        1.05      9.08 o 
  -1   7  11       23.64       34.62     15.75 o 
   0   7  11        3.80        1.80      8.34 o 
   1   7  11        5.51        0.19      1.24 o 
   2   7  11       15.46       12.67      2.08 o 
   3   7  11        5.15        7.78      3.80 o 
   4   7  11       70.31       71.29      4.93 o 
   5   7  11        0.27       -0.71      3.89 o 
   6   7  11       13.20        4.63      6.91 o 
   7   7  11       19.78        2.33      5.72 o 
   8   7  11        1.65       -1.24      7.43 o 
  -3   8  11        1.20        7.52      8.99 o 
  -2   8  11        1.75       -1.02      8.75 o 
  -1   8  11        9.31       10.02     12.86 o 
   0   8  11        2.54        2.55      2.92 o 
   1   8  11        3.65        3.59      5.37 o 
   2   8  11       76.37       75.65     32.38 o 
   3   8  11       47.09       50.20     20.81 o 
   4   8  11        5.09        5.74      5.94 o 
   5   8  11       19.86       12.78     10.87 o 
   6   8  11       70.25       71.45      7.54 o 
   7   8  11        0.15        1.37      5.56 o 
   8   8  11        2.10       -3.10     10.44 o 
  -2   9  11        3.39        9.87      8.83 o 
  -1   9  11        1.92        8.14      8.60 o 
   0   9  11        0.00        1.57      3.43 o 
   1   9  11        8.85        6.34      5.41 o 
   2   9  11        0.89       -4.37      4.37 o 
   3   9  11        3.81        8.07      5.19 o 
   4   9  11       17.87       21.25      4.76 o 
   5   9  11       14.77       11.40      9.49 o 
   6   9  11        8.53        2.24      6.79 o 
   7   9  11       49.56       26.29     10.26 o 
   8   9  11        9.64       13.95     10.87 o 
  -1  10  11        0.34       -0.26      7.70 o 
   0  10  11       12.04        2.41      3.33 o 
   1  10  11       26.19       33.64     21.42 o 
   2  10  11       11.12       21.71      6.58 o 
   3  10  11        0.06        2.19      3.57 o 
   4  10  11        1.76        3.39      4.85 o 
   5  10  11        3.30       11.24      6.16 o 
   6  10  11        0.02        1.58      5.76 o 
   7  10  11       18.32       21.64      7.23 o 
   1  11  11        0.29        1.19      5.96 o 
   2  11  11        0.05       -3.84     20.88 o 
   3  11  11        1.10        3.17      3.84 o 
   4  11  11        0.35        1.45      6.77 o 
   5  11  11        0.00        3.47      6.63 o 
   6  11  11        0.20       -0.78     10.90 o 
  -2  -2  12        0.82        0.79      8.81 o 
  -1  -2  12        0.02       13.29     14.36 o 
   0  -2  12        3.87       -3.10      3.80 o 
   1  -2  12        0.19        3.72      3.59 o 
   2  -2  12        2.15        0.58      4.49 o 
   3  -2  12        6.24        4.89      5.17 o 
  -3  -1  12        0.05        5.46     15.73 o 
  -2  -1  12        0.30        0.91      9.15 o 
  -1  -1  12        0.14       -6.93      9.25 o 
   0  -1  12        0.94       -4.40      4.40 o 
   1  -1  12        1.88        1.24      4.55 o 
   2  -1  12       10.81        7.36      4.41 o 
   3  -1  12        1.39        3.08      4.83 o 
   4  -1  12        3.18        3.58      4.73 o 
  -4   0  12        0.85        2.83      8.06 o 
  -3   0  12        1.13       -1.36      9.96 o 
  -2   0  12        0.06        1.94      9.47 o 
  -1   0  12        0.07       -4.05      9.47 o 
   0   0  12        2.60       -0.77      9.00 o 
   1   0  12        6.38        2.71      2.79 o 
   2   0  12        2.13        2.22      3.14 o 
   3   0  12        3.52        7.75      6.86 o 
   4   0  12        0.94        0.63      3.85 o 
   5   0  12       10.01       15.42     14.82 o 
  -4   1  12        0.04        0.05      7.56 o 
  -3   1  12        3.85        2.88     10.31 o 
  -2   1  12        3.06        2.81     10.04 o 
  -1   1  12        0.24       -0.24      9.31 o 
   0   1  12        0.15       -1.03      9.06 o 
   1   1  12        3.17        1.28     14.48 o 
   2   1  12       16.15        6.96      2.57 o 
   3   1  12        2.54       -1.59      2.81 o 
   4   1  12        2.02       -3.87      3.87 o 
   5   1  12        0.13       -7.36      7.36 o 
   6   1  12        1.85        6.70      6.93 o 
  -4   2  12        0.01       -4.93      9.82 o 
  -3   2  12        0.90        2.53     16.41 o 
  -2   2  12        1.39        2.26     16.48 o 
  -1   2  12        4.42        2.15     15.24 o 
   0   2  12        4.27       -0.57      9.56 o 
   1   2  12        1.10        1.19      9.35 o 
   2   2  12        5.96        2.39      9.33 o 
   3   2  12        0.67       -2.00      6.68 o 
   4   2  12        1.29       -0.65      6.61 o 
   5   2  12        5.23        1.47      9.41 o 
   6   2  12        0.05        2.54      9.17 o 
   7   2  12        0.25       -5.89     11.11 o 
  -4   3  12        0.65       -1.62     16.48 o 
  -3   3  12        1.39        1.28     10.51 o 
  -2   3  12        0.45        6.47     10.97 o 
  -1   3  12        1.68       -1.30     10.10 o 
   0   3  12        5.48        0.55      9.61 o 
   1   3  12        2.85        0.73      9.28 o 
   2   3  12        2.65        1.91      9.48 o 
   3   3  12        2.42       -0.02      2.43 o 
   4   3  12       14.16       10.14      7.64 o 
   5   3  12        1.40       -1.98      5.57 o 
   6   3  12        0.50       -3.49      5.05 o 
   7   3  12        0.95        0.90      8.43 o 
  -4   4  12        2.99       -1.33     10.49 o 
  -3   4  12        0.07        0.54     10.02 o 
  -2   4  12        0.05       -0.15     10.29 o 
  -1   4  12       13.13       11.97     10.73 o 
   0   4  12       27.98        3.17      9.94 o 
   1   4  12        0.11       -1.45     15.67 o 
   2   4  12       20.89        2.21     15.44 o 
   3   4  12       11.21        0.59      2.75 o 
   4   4  12       26.70       12.92      8.15 o 
   5   4  12        3.98       -2.07      4.41 o 
   6   4  12       30.86       18.80      6.13 o 
   7   4  12        9.27        8.89     12.20 o 
  -4   5  12        0.63        1.00     10.08 o 
  -3   5  12        0.00        0.49      9.52 o 
  -2   5  12        1.37       -0.76     10.16 o 
  -1   5  12        0.41        0.11      9.59 o 
   0   5  12       13.26       -3.37     16.39 o 
   1   5  12        0.72        5.82     16.30 o 
   2   5  12       23.38       34.83     10.58 o 
   3   5  12        5.08        1.62      2.29 o 
   4   5  12        0.00       -0.50      2.60 o 
   5   5  12        9.79        7.98      4.35 o 
   6   5  12        0.04       11.86      7.23 o 
   7   5  12        1.61       -0.29      4.97 o 
   8   5  12       12.74        6.87      7.38 o 
  -3   6  12        0.49       -0.06      9.20 o 
  -2   6  12        0.18        2.01     10.03 o 
  -1   6  12        0.33       -2.47     15.62 o 
   0   6  12        0.28        4.66     15.63 o 
   1   6  12       38.09       63.53     11.07 o 
   2   6  12        5.07        4.98      9.97 o 
   3   6  12        5.11        3.08      1.90 o 
   4   6  12        0.03        1.03      5.39 o 
   5   6  12        0.11       -1.40      8.29 o 
   6   6  12        3.45        6.39      7.00 o 
   7   6  12        0.29       11.39     19.24 o 
   8   6  12        1.19       20.77     11.96 o 
  -2   7  12        0.52       -2.48      9.86 o 
  -1   7  12        0.13        7.90      9.65 o 
   0   7  12        0.36        2.77     15.25 o 
   1   7  12        1.26       -0.14      9.41 o 
   2   7  12       11.24       16.59     10.21 o 
   3   7  12       15.09       12.04      2.68 o 
   4   7  12        0.86        3.50      3.86 o 
   5   7  12        2.90        3.59      4.20 o 
   6   7  12        0.77        6.02      6.15 o 
   7   7  12        0.15       -1.59      5.88 o 
  -2   8  12        0.02       11.16     10.02 o 
  -1   8  12        0.06       -9.33      9.33 o 
   0   8  12       16.45       19.01     15.71 o 
   1   8  12       18.20       31.99     16.24 o 
   2   8  12        0.02        2.61      3.41 o 
   3   8  12        3.57       -0.49      3.21 o 
   4   8  12       12.38       13.54      3.60 o 
   5   8  12        6.07        1.44      5.74 o 
   6   8  12        0.69        2.94      6.94 o 
   7   8  12        3.10       -0.07      7.45 o 
  -1   9  12        4.12       -9.47      9.47 o 
   0   9  12        3.22       -7.18      9.20 o 
   1   9  12        3.74        3.38     14.56 o 
   2   9  12        1.02       -0.53      4.25 o 
   3   9  12        5.50        2.35      3.89 o 
   4   9  12        0.55        1.26      3.81 o 
   5   9  12        2.69        1.42      6.01 o 
   6   9  12        0.70       -4.73      4.73 o 
   7   9  12        3.57        1.29      5.08 o 
   1  10  12        0.14       -2.18      9.03 o 
   2  10  12        0.02      -15.54     15.54 o 
   3  10  12        2.72       -0.85      3.37 o 
   4  10  12        6.08       14.09      7.32 o 
   5  10  12        0.48       -0.99      4.54 o 
   0  -1  13        0.79       -9.78      9.78 o 
  -2   0  13        0.34        2.99     16.38 o 
  -1   0  13        4.22        0.26     14.66 o 
   0   0  13        1.79       -1.70     15.12 o 
   1   0  13        6.78       10.23      9.73 o 
   2   0  13       18.40       17.59      9.55 o 
   3   0  13        2.13       -3.26      4.14 o 
  -2   1  13        1.11       -4.81     10.60 o 
  -1   1  13        0.04       -2.47     10.69 o 
   0   1  13        0.22       -2.12      9.65 o 
   1   1  13        2.92        1.53      9.51 o 
   2   1  13        0.39        0.56      9.07 o 
   3   1  13        1.12       14.36     14.88 o 
   4   1  13        1.52        6.67      5.17 o 
  -2   2  13        3.87        2.03     11.01 o 
  -1   2  13        0.01        5.35     10.96 o 
   0   2  13        6.78       -1.74     10.03 o 
   1   2  13        2.84        2.00      9.58 o 
   2   2  13       29.09        0.97      9.83 o 
   3   2  13       30.34       68.79     10.84 o 
   4   2  13        2.04        1.46      3.94 o 
   5   2  13        4.82        6.46      5.59 o 
  -3   3  13        1.40       -3.04     17.97 o 
  -2   3  13        1.18       -1.42     17.07 o 
  -1   3  13       29.69       -2.13     17.19 o 
   0   3  13       10.28        1.02     16.29 o 
   1   3  13        7.43       -0.26     15.12 o 
   2   3  13        6.46        1.23     15.91 o 
   3   3  13        0.03        1.04     15.30 o 
   4   3  13        1.39       -1.01      2.30 o 
   5   3  13        0.29        4.54      6.72 o 
   6   3  13        3.04        1.79      5.94 o 
  -2   4  13        0.89        1.68     10.89 o 
  -1   4  13        0.11        5.42     11.03 o 
   0   4  13        0.00        1.10     10.15 o 
   1   4  13        9.71        1.74     10.31 o 
   2   4  13        3.79       -1.67     10.14 o 
   3   4  13       12.53        0.33     10.12 o 
   4   4  13        0.61        0.35      4.01 o 
   5   4  13        4.28        7.23      8.24 o 
   6   4  13        1.40        3.56     10.49 o 
  -2   5  13        0.96        2.57     11.06 o 
  -1   5  13        0.07        0.93     10.61 o 
   0   5  13        4.35       -0.95     10.17 o 
   1   5  13       23.23       24.64     11.23 o 
   2   5  13        2.27        3.31     10.71 o 
   3   5  13        1.90        0.01      9.44 o 
   4   5  13       28.97       12.13      6.19 o 
   5   5  13       12.44       10.63      7.60 o 
   6   5  13        3.69       13.04      6.88 o 
  -2   6  13        0.21        2.77     11.12 o 
  -1   6  13        0.39        1.70     10.35 o 
   0   6  13       18.83       22.97     11.38 o 
   1   6  13        9.41       13.72     11.27 o 
   2   6  13        0.73       -0.79     10.14 o 
   3   6  13       16.68       23.02     11.77 o 
   4   6  13       10.70        5.90      5.96 o 
   5   6  13        0.54        1.29      2.95 o 
   6   6  13       28.60       34.35     10.65 o 
  -1   7  13        3.66       -6.63     10.51 o 
   0   7  13       10.42        3.67     10.52 o 
   1   7  13        4.16       13.78     10.80 o 
   2   7  13        5.71       -7.50     10.76 o 
   3   7  13        7.55        9.65     17.86 o 
   4   7  13        0.02        2.93     10.64 o 
   5   7  13        0.70        1.35      3.11 o 
   6   7  13        1.80        2.57      5.79 o 
   0   8  13        3.53        1.71     10.25 o 
   1   8  13        0.58       19.90     10.65 o 
   2   8  13        7.71       19.54     10.93 o 
   3   8  13        3.42       -2.96     17.18 o 
   4   8  13        2.27       18.98     11.49 o 
   5   8  13        2.71        5.38      3.97 o 
   6   8  13        0.01        0.73      8.98 o 
   2   9  13        1.28        0.55      9.93 o 
   3   9  13        4.17        8.63     10.74 o 
   4   9  13        2.42        3.10     11.13 o 
   5   9  13        0.94        3.05      4.49 o 
   1   2  14        6.28        0.72     10.47 o 
   2   2  14        0.04        1.26     16.22 o 
   0   3  14        0.43       -1.25     10.80 o 
   1   3  14        3.06        5.37     10.94 o 
   2   3  14        4.60        3.57     10.76 o 
   3   3  14        9.82        5.59     10.88 o 
   0   4  14        1.82       -0.05     16.95 o 
   1   4  14        0.42       -1.95     17.56 o 
   2   4  14        0.75        1.94     10.60 o 
   3   4  14        6.97        4.42     11.00 o 
   4   4  14        8.60        0.10      9.99 o 
   0   5  14       13.02        7.82     18.99 o 
   1   5  14        1.78        3.57     17.83 o 
   2   5  14        0.03       -1.41     17.56 o 
   3   5  14        5.56        3.38     17.85 o 
   4   5  14        0.05       -0.52     10.74 o 
   1   6  14        1.59        5.75     11.42 o 
   2   6  14       43.36       82.37     13.17 o 
   3   6  14        2.20       -0.40     17.32 o 
   4   6  14        3.06        4.40     18.83 o 
   2   7  14        6.61       20.49     11.59 o 
   3   7  14        0.75       10.65     11.60 o 
                                                 
